# Supplementary material for: Genome-wide identification of the nuclear redox protein gene family revealed its potential role in drought stress tolerance in rice
Source: Front Plant Sci. 2025 Apr 22;16:1562718. doi: 10.3389/fpls.2025.1562718 (PMC12052764; doi:10.3389/fpls.2025.1562718)
Supplement: Supplementary file 1 [file DataSheet1.zip]

Archive with 9 entries (9 files):
- Fig S1.Effect of stress on drought-tolerant (DT) and drought-sensitive (DS) varieties..pdf
- Table 1. Basic characteristics of OsNRX gene family members.xlsx
- Table S1.Protein sequences of identified NRX..xlsx
- Table S2.Cis-Acting Elements of the OsNRX Family.xlsx
- Table S3.Expression Patterns of the OsNRX Family at Different Developmental Stages.xlsx
- Table S4.Expression Patterns of the OsNRX Family Under Drought Stress.xlsx
- Table S5.Primers used in this study.xlsx
- Table S6.Experimental parameters.xlsx
- Table S7.SNPs in the NRX gene family among different rice varieties.xlsx
