# Supplementary material for: Genome-wide identification of the nuclear redox protein gene family revealed its potential role in drought stress tolerance in rice
Source: Front Plant Sci. 2025 Apr 22;16:1562718. doi: 10.3389/fpls.2025.1562718 (PMC12052764; doi:10.3389/fpls.2025.1562718)
Supplement: Supplementary file 1 [file DataSheet1.zip › Table 1. Basic characteristics of OsNRX gene family members.xlsx]

## Sheet: Sheet1
Gene name	Gene ID	Chromosome location	Number of amino acid（aa）	Theoretical isoelectric point	Molecular weight (kDa)	Grand average of hydropathicity	Predicted subcellular localization
OsNRX1a_MH63	MH03g0321000	Chr3:16314247-16319663	569	4.92	63.24	-0.32	Nucleus,chloroplast
OsNRX1b_MH63	MH03g0321400	Chr3:16355718-16358916	581	4.82	64.45	-0.28	Nucleus
OsNRX3_MH63	MH04g0621000	Chr4:27807008-27809640	430	6.25	48.94	-0.3	Chloroplast
OsNRX1a_Nip	Os03g0405500	Chr3:16590192-16595911	569	4.95	63.29	-0.03	Nucleus,chloroplast,cytoplasm
OsNRX1b_Nip	Os03g0405900	Chr3:16628549-16632054	581	4.82	64.42	-0.28	Nucleus,cytoplasm
OsNRX2_Nip	Os01g0794400	Chr1:33642080-33650929	394	5.03	43.78	-0.3	Nucleus,chloroplast
OsNRX1a_9311	BGIOSGA012836	Chr3:18471613-18478597	588	5.02	65.36	-0.3	Nucleus,chloroplast
OsNRX1b_9311	BGIOSGA012837	Chr3:18517506-18520704	581	4.82	64.45	-0.28	Nucleus
OsNRX2_9311	BGIOSGA004598	Chr1:37053808-37055959	388	5.06	43.1	-0.28	Nucleus,cytoplasm
OsNRX3_9311	BGIOSGA014382	Chr4:29656770-29659559	448	5.96	51.01	-0.4	Cytoplasm
MH63 represented Minghui63(indica), Nip represented Nipponbare(japonica), 9311 represented 9311(indica)
