# Supplementary material for: Genome-wide identification of the nuclear redox protein gene family revealed its potential role in drought stress tolerance in rice
Source: Front Plant Sci. 2025 Apr 22;16:1562718. doi: 10.3389/fpls.2025.1562718 (PMC12052764; doi:10.3389/fpls.2025.1562718)
Supplement: Supplementary file 1 [file DataSheet1.zip › Table S1.Protein sequences of identified NRX..xlsx]

## Sheet: Oryza sativa
Protein sequences of identified NRX of Oryza sativa
Gene Name	Protein sequence
OsNRX1a_MH63	MADAAGIATVLAADGRDFLLRNSADQVKISSIEAGTVALYFSASWCPPCRRFTPKLIEAY NELVSQGKNFEVVFVSGDKDQEAFDAYFAKMPWLAVPFSDSECRAKLNKRFKVRGIPHLV ILNATSGEVYTEDGVELVTVHGTEAYPFTTERINELKEQEKAAKDNQTVQSVLGTPTRDY LLSNKGDRVPISDLEGKYVGLCFVVNGYGPVVQFTSLLAKFYEKLKEVGEKFEVVAVSLD SDEELSNESFAGMPWLAIPQEDNMGEKLARYFELRGLPTLVLIGPDGKTLNNNVADIIDE HGQDAWEGFPFTAEKMEILAEKAKAKAELQTLESLLVIGDLDFVLGKDGAKVPVSELVGK TVLLYFSAKWCGPCRAFLPKLVDEYNKIKEKHN…
OsNRX1b_MH63	MADATHAAADGGVATILASADGRDFLLRNSADKVKISSIKASTVALYFSASWCPPCRRFT PKLIEAYNELVSQGKSFEVVFVSGDSDQDAFNAYFAKMPWLAVPFSDSEALAKLNERYKV MGIPHLVILDAKSGEIYTEDGVELVHEYGTEAYPFTTERINELKEQEKAAKDNQTIHSLF GTPTRDYLITNKGDKVPISDLEGKYVGLCFVVNGYGPVVQFTSVLAKIYEKLKVVGEKFE VVMVSLDGDEESFNESFADMPWLAIPQGDKMCEKLARYFELSGLPMLVLIGPDGKTLNDD IADIIDEHGPDAWEGFPFSAEKLEILAEKAKAKAESQTLESLLVTGDLDFVLGKDGAKVP VSELVGKTVLLYFSAKWCPPCRAFLPKLVNEYN…
OsNRX3_MH63	MPSLGSHVGTDHLKHRCSHDKTIKLQQLFLFLLSLPDMGETAEGVEAGEKYVSIPQLAGV GTLLSNGGKEIPLSSIEGKRICLFFSAHWCRPCRNFTPKLLQIYRKLRNTCKNMEIIFIS LDRDEISFLDYFKGMPWLALPFDTGLRQKLCVQFDIEHIPALIPLSTTLSHGFRVEEDAV KLVEEYGVDAYPFGAKRRSELEGMDDARRQGGNLLQLLGCKEREYVISADGIKTPISDLN GKTIGLYFGAHWCPPCRAFTKQLREAYDELKALRPGNFQVIFISMDRNEEEFQASLSAMP WFAIPYSDTTVQELSRIFTIKGIPTLLILGPDGKVFKTDGRRIISKYGAMAFPFTESRAY ELEEVLKKERDSLPHRVRDHRHEHELELDMAKA…
OsNRX1a_Nip	MADAAGIATVLAADGRDFLLRNSADQVKISSIEASTVALYFSASWCPPCRRFTPKLIEAY NELVSQGKNFEVVFVSGDKDQEAFDAYFAKMPWLAVPFSDSECRAKLNKRFKVRGIPHLV ILNATSGEVYTEDGVELVTVHGTEAYPFTTERINELKEQEKAAKDNQTVQSVLGTPTRDY LLSNKGDRVPISDLEGKYVGLCFVVNGYGPVVQFTSLLAKFYEKLKEVGEKFEVVAVSLD SDEELSNESFAGMPWLAIPQEDKMGEKLARYFELRGLPTLVLIGPDGKTLNNNVADIIDE HGQDAWEGFPFTAEKMEILAEKAKAKAELQTLESLLVIGDLDFVLGKDGAKVPVSELVGK TVLLYFSAKWCGPCRAFLPKLVDEYNKIKEKHN…
OsNRX1b_Nip	MADATHAAADGGVATILASADGRDFLLRNSADKVKISSIKASTVALYFSASWCPPCRRFT PKLIEAYNELVSQGKSFEVVFVSGDSDQDAFNAYFAKMPWLAVPFSDSEALAKLNERYKV MGIPHLVILDAKSGEIYTEDGVELVHEYGTEAYPFTTERINELKEQEKAAKDNQTIHSLF GTPTRDYLITNKGDKVPISDLEGKYVGLCFVVNGYGPVVQFTSVLAKIYEKLKAVGEKFE VVMVSLDGDEESFNESFADMPWLAIPQGDKMCEKLARYFELSGLPMLVLIGPDGKTLNDD IADIIDEHGPDAWEGFPFSAEKLEILAEKAKAKAESQTLESLLVTGDLDFVLGKDGAKVP VSELVGKTVLLYFSAKWCPPCRAFLPKLVNEYN…
OsNRX2_Nip	MGREPEMEEARENGGVGGSVLPLASLISPTGNEVQISELEGKIIGLYFAANWYPKCEAFT PALTAAYHQLKEHGAGFEVIFVSCDENRPSFERFHRAMPWPAVPFGDIGCKKRLSERFQV EGIPRLVVLAPNGEVVQPDAVELVHRYGDRAFPFTSARVAELEADEQRKFASQTLEKIFS VSGKDYVNGSQEQVPISSLVGKTVGLYFSAHRCAPCIKFTAKLAAIYSNLKGKAEDFEII YIPMDKEEDGYLRSCSDMPWLALPYDDGASSGALARYFDVREIPTLVVVGPDGKTVTREG RNLVNLYFDMAFPFTDEQIRLLQEMEDEDAKGYPPSLRHTGHRHELSIVSDKSGGGPYIC CECDEQGLGWAYQCIACGYEIHLRCGRDMEGRAE
OsNRX1a_9311	MADAAGIATVLAADGRDFLLRNSADQLPATRAAVRCCAIEMSHEKVKISSIEASTVALYF SASWCPPCRRFTPKLIEAYNELVSQGKNFEVVFVSGDKDQEAFDAYFAKMPWLAVPFSDS ECRAKLNKRFKVRGIPHLVILNATSGEVYTEDGVELVTVHGTEAYPFTTERINELKEQEK AAKDNQTVQSVLGTPTRDYLLSNKGDRVPISDLEGKYVGLCFVVNGYGPVVQFTSLLAKF YEKLKEVGEKFEVVAVSLDSDEELSNESFAGMPWLAIPQEDKMGEKLARYFELRGLPTLV LIGPDGKTLNNNVADIIDEHGQDAWEGFPFTAEKMEILAEKAKAKAELQTLESLLVIGDL DFVLGKDGAKVPVSELVGKTVLLYFSAKWCGPC…
OsNRX1b_9311	MADATHAAADGGVATILASADGRDFLLRNSADKVKISSIKASTVALYFSASWCPPCRRFT PKLIEAYNELVSQGKSFEVVFVSGDSDQDAFNAYFAKMPWLAVPFSDSEALAKLNERYKV MGIPHLVILDAKSGEIYTEDGVELVHEYGTEAYPFTTERINELKEQEKAAKDNQTIHSLF GTPTRDYLITNKGDKVPISDLEGKYVGLCFVVNGYGPVVQFTSVLAKIYEKLKVVGEKFE VVMVSLDGDEESFNESFADMPWLAIPQGDKMCEKLARYFELSGLPMLVLIGPDGKTLNDD IADIIDEHGPDAWEGFPFSAEKLEILAEKAKAKAESQTLESLLVTGDLDFVLGKDGAKVP VSELVGKTVLLYFSAKWCPPCRAFLPKLVNEYN…
OsNRX2_9311	MEEARENGGVGGSVLPLASLISPTGNEVQISELEGKIIGLYFAANWYPKCEAFTPALTAA YHQLKEHGAGFEVIFVSCDENRPSFERFHRAMPWPAVPFGDIGCKKRLSERFQVEGIPRL VVLAPNGEVVQPDAVELVHRYGDRAFPFTSARVAELEADEQRKFASQTLEKIFSVNGKDY VNGSQEQVPISSLVGKTVGLYFSAHRCAPCIKFTAKLAAIYSNLKGKAEDFEIIYIPMDK EEDGYLRSCSDMPWLALPYDDGASSGALARYFDVREIPTLVVVGPDGKTVTREGRNLVNL YFDMAFPFTDEQIRLLQEMEDEDAKGYPPSLRHTGHRHELSIVSDKSGGGPYICCECDEQ GLGWAYQCIACGYEIHLRCGRDMEGRAE
OsNRX3_9311	MGETAEGVEAGEKYVSIPQLAGVGTLLSNGGKEIPLSSIEGKRICLFFSAHWCRPCRNFT PKLLQIYRKLRNTCKNMEIIFISLDRDEISFLDYFKGMPWLALPFDTGLRQKLCVQFDIE HIPALIPLSTTLSHGFRVEEDAVKLVEEYGVDAYPFGAKRRSELEGMDDARRQGGNLLQL LGCKEREYVISADGIKTPISDLNGKTIGLYFGAHWCPPCRAFTKQLREAYDELKALRPGN FQVIFISMDRNEEEFQASLSAMPWFAIPYSDTTVQELSRIFTIKGIPTLLILGPDGKVFK TDGRRIISKYGAMAFPFTESRAYELEEVLKKERDSLPHRVRDHRHEHELELDMAKAYVCD ECQQKGQNWVFSCKQCNFDLHPTYLNNLYSDPK…

## Sheet: Triticum aestivum
Protein sequences of identified NRX of Triticum aestivum
Gene Name	Protein sequence
TraesCS2A02G466800.1	MAASPTPGGGLGAILAAGDRDYLVRNSGEQVKISSIEGDTVAIYFSASWCPPCQRFTPKL IEAYTELTSNGKSFEVIFVSGDRDEEAFNAYFAKMPWLAVPFYDSEGRKSLDERFDVNGI PHLVFLDAKTGEVLTDEGVEFVSEYGIEAYPFTTERINELKEQEKAAKDNQTIHSVLATP NRNYVISNTGEKVPIVDLEGKYVGICFVVNGYPPVEEFTPVLAKIYAKLKEVGEKFEVVA TLSSNIADIINEHGLDAWEGFPFNAEKLEILAEKAKAKAASQTLESLLVTGDVDFVIGKD GAKVPVAELVGKTVLLYFSAKWCGPCRAFLPTLVDVYNKIKEKNSDFEIVFVSSDRDQSS FDDFFSGMPWLAIPLEDERKAYLKKKFKIRGIP…
TraesCS2B02G489600.3	MAASSPTPGSGLGTILAAGDRDYLVRNSGEQVKISSIEGDTVAVYFSASWCPPCQRFTPK LIEAYKELTSHGKSFEVIFVSGDQDEEAFNAYFAKMPWLAVPFSDSEGRKSLDERFEVNG IPHLVFLDAKTGEVLTDEGVEFVSEYGIEAYPFTAERIDELKEQEKAAKDNQTIHSVLGT PNRNYVISNTGEKVPIVDLEGKYVGICFVVNGYPPVVEFTPVLAKIYAKLKEVGEKFEVV AVSLDSDEESFNNSFSSMPWLAIPQGDKMCQKLVSYFELSDLPTLVLIGPDGKTLSSNIA DIINEHGLDAWEGFPFNAEKLEILAEKAKAKAAAQTLESLLVTGDIDFVIGKDGAKVPVA ELVGKTVLLYFSAKWCGPCRAFLPTLVDVYNKV…
TraesCS2D02G466800.2	MAASSPTPGGGLGAILAAGDRDYLIRNSGEQVKISSIEGDTVAIYFSASWCPPCQRFTPK LIEAYKELTSHGKSFEVIFVSGDQDEEAFNAYFAKMPWLAVPFSDSEGRKSLDERFEVNG IPHLVFLDAKTGEVLTDEGVEFVSEYGIEAYPFTTERINELKEQEKAAKDNQTIHSVLAT PNRNYVISNTGEKVPIVDLEGKYVGICFVVNGYPPVEEFTPVLAKIYAKLKEVGEKFEVV AVSLDSDEESFNNSFSSMPWLAIPQGDKMCQKLVSYFELSDLPTLVLIGPDGKTLSSNIA DIINEHGLDAWEGFPFNAEKLEILAEKAKAKAASQTLESLLVTGDVDFVIGKDGAKVPVA ELVGKTVLLYFSAKWCGPCRAFLPTLVDVYNKI…

## Sheet: Zea mays
Protein sequences of identified NRX of Zea mays
Gene Name	Protein sequence
Zm00001eb019530	MAEAAPAAGGGIGDILATSDRDFLVRNSGEQVKISSVEASPVAIYFSASWCPPCRRFTPK LIEVYEKLASQGKSFEVVFASADRNEEAFNEYFAKMPWLAVPFSDSEGREALDGQFKVSG IPHLVILDAKTGEVYTEDGVEFVSEYGVEAYPFTPDRINELKEQEKAEKENQTIQSVLGT STRDYLISNKGDKVPISELEGKYVGLCFVVDGFPPLAEFTEVLAKIYEKLKEVGEKFEVV AVSLDSEESSFNESFAKMPWLAIPQGDIKCQTLVRYFELSSLPTLVLIGPDGKTLNNNVA DIIDDHGFEAWEGFPFSAEKLEILAEKAKIKAASQTLESILISGHLDFVIGKDGAKVPVS ELVGKTVLVYFSAKWCPPCRAFLPTLVKEYNKI…
Zm00001eb369590	MAGDPGDAPEVGGGGIRSVLTTASLVAPSGDEVQFREIDGKIIGLYFAANWYPKCEAFTP VLAAAYEQLKERGAGFEVVLVSCDEDRPSFERFHGTMPWPAVPFGDLSCKKRLSERFQVE GIPRLVVLAPDGGAVVHPDAADLVHRYGERAFPFTAARVAELEADDQRKYASQTLEKLFS VSGKEYVMNSGNNEKAGLQVPVSSLVGKTVGLYFSANHCAPCIKFTTKLAAIYSSLRGKA EDFEVVYVPMDREEDGYLRSCGDMPWLALPYDGAPSRALARYFDVREIPTLVVVGPDGRT VTRDGRNLVNLYFDMAFPFTDAQIRLLQEAEDEAAKEYPRSLRHRGHRHELSIVSEKSGG GPYICCECEEQGLGWAYQCIACGYEIHLRCGQN…
Zm00001eb430590	MEGGEEVEKEGNMSQLAGVQFLLSNEGKEVPLSSIEDRTACLCLFFSAHWCRPCRSFTPT LLQAYTALRSAGKSVEIIFVSLDRDEASFRDHFQGMPWLAVPFDAAGLLRQKLCARFAVE RIPALIPLSASATPSSGLGSGEDAVRLVGEYGVDAYPFSAQRRRELESMDDARREGGRLQ ELLGCEERDYVISADDIKIPIADLDGKTVGLYFGAHWCPPCHVFTKQLKEVYNELKILRP GSFEVIFVSIDRSKGEFQASMSSMPWLAIPYSDAARKKLTRIFAVKGIPGLLILGLDGKV LKTDGRTAISTYGAAAFPFTESRVSEVGEALKREGDKLPRRVNDPRHRHMLELDMAKAYV CDECQQKGRYWVFSCKQCNFDLHPSCVGDNKVD…

## Sheet: Glycine max
Protein sequences of identified NRX of Glycine max
Gene Name	Protein sequence
KRH60996	MKAEMKDGAPQVVMNHNGNHGKFSHLLASQDRDYLLSPTGAQVKVSDLEGKVVGLLFAAN WYPPCRGFTQVLAGIYEELKSRVPQFEIVYVSSDEDLNAFNSFYGSMPWIAIPFSDLETK KSLTRKFDVEAVPCLILLQPDDRKEHATVRDGVELIYRYGIQAYPFSKDRLEQLQKEDKV KRDNQTLTNLLANHHRDYVLSHTHTGLKKVPVASLVGKTIGLYFSAEWCVPCAKFTPKLI SVYEKIKHELAEKGEEDFEVVLISSDRDQASFDSYYSTMPWLALPFGDPEIKNLVRHYNV QGIPWLVIIGPDGKTITVHGRSLINLYQENAYPFTKAKVEELEKQLEEEAKGLPALVYHQ GHRHDLNLVSDGNGGGPFICCVCDEQGSSWAYQ…
KRH51661	MKDGAQVVLNDNGNYGKFSHLLASQDRDYLLSPTGAQVKVSDLEGRVVGLLFAANWYPPC RGFTQILVGIYEELKSRVPQLEIVYVSSDENLDAFNSFYGNMPWLAIPFSDLETKKSLTR KYDVEAVPCLILLQPDDRKEHVTVRDGVELIYRYGIQAYPFSNERLEQLQKEDKVKRDNQ TLTNLLANHHRDYVLSHTHTGLKKVPVAWLVGKTIGLYFSAEWCVPCAKFTPKLISVYEK IKHELAGKGEEDFEVVLISSDRDQASFDSYYSTMPWLALPFGDPEIKNLVRHYNVQGIPW LVIIGPDGKTITVHGRSLINLYQENAYPFTNAKVEELEKQLEEEAKGLPALVYHEGHRHD LNLVSDGNGGGPFICCVCDEQGSSWAYQCLQCG…
KRH51662	MKDGAQVVLNDNGNYGKFSHLLASQDRDYLLSPTGAQVKVSDLEGRVVGLLFAANWYPPC RGFTQILVGIYEELKSRVPQLEIVYVSSDENLDAFNSFYGNMPWLAIPFSDLETKKSLTR KYDVEAVPCLILLQPDDRKEHVTVRDGVELIYRYGIQAYPFSNERLEQLQKEDKVKRDNQ TLTNLLANHHRDYVLSHTHTGLKKFYLNCMQRIMDPVPGDGCCSCTQVPVAWLVGKTIGL YFSAEWCVPCAKFTPKLISVYEKIKHELAGKGEEDFEVVLISSDRDQASFDSYYSTMPWL ALPFGDPEIKNLVRHYNVQGIPWLVIIGPDGKTITVHGRSLINLYQENAYPFTNAKVEEL EKQLEEEAKGLPALVYHEGHRHDLNLVSDGNGG…
KRH45656	MADSADVTHDVVSLLSSPQRDFLLRNNGDQVKIDSLKGKKLGLYFSASWCGPCQTFTPTL VDVYNEVAKKGDFQIVFITADEDDESFNGYFSKMPWLAIPFSDSDTRSRLDELFHVRGIP HLALLDEAGNVVTEDGVDVIREYGVEGYPFTSARIQELRDQEEEARRNQSVRSLLVSPSR DFVISSDGKKTLVSELEGKTVGLYFCVKSFGSCSDFTPKLVEVYEKLKAQGENFEVVLIP LDDDEESFKELLESVPWLSLPFKDKICGKLARYFELSTLPTLVIIGPDGKTLHSNVAEAI EDHGVAAYPFTPEKFAELDEILKAKEAAQTLESILVSDDQDFVIGKDGVKIPVSELKGKV VLLYFSAHWCPPCRAFLPKLIDAYNKIKEKGNA…
KRH61954	MAGLNFEATHTDNRDILKIFAAEGVEFLLSCEGKVPVSECNGKIICLFFTANWCRPCRAF VPRLVELYETLRKRRINLEIIFISFDRDEDGFKEHFKNMPWLAVPFDLNLHRRLIDRYQV DRIPSFVPSCSDGITIEEDLIGCIEDYGADAFPFTRKRHEELKGIDIRKREEADLEELLG HEGGKFLISGDDRKVPLSELAGKTIGLYFGAYWSPPCCAFTVQLTDAYNNLKAAKGDCFE IVLISTDRDLEEFNVNKSTMPWLAVPYEDRTRHDLRRIFDVKGIPALVLIGPDGKVISVN GKLMVSSYGAEAFPFTESRIRDLEAALRKEGEALPPQVEDVKHEHVLKLDMAKAYVCDSC KKQGKFWTFSCDVCDYDLHPSCLEKVNKD
KRH61955	MAGLNFEATHTDNRDILKIFAAEGVEFLLSCEGKVPVSECNGKIICLFFTANWCRPCRAF VPRLVELYETLRKRRINLEIIFISFDRDEDGFKEHFKNMPWLAVPFDLNLHRRLIDRYQV DRIPSFVPSCSDGITIEEDLIGCIEDYGADAFPFTRKRHEELKGIDIRKREEADLEELLG HEGGKFLISGDDRKVPLSELAGKTIGLYFGAYWSPPCCAFTVQLTDAYNNLKAAKGDCFE IVLISTDRDLEEFNVNKSTMPWLAVPYEDRTRHDLRRIFDVKGIPALVLIGPDGKVISVN GKLMVSSYGAEAFPFTESRIRDLEAALRKEGEALPPQVEDVKHEHVLKLDMAKAYVCDSC KKQGKFWTFSCDVCDYDLHPSCLEKVNKD
KRH61956	MAGLNFEATHTDNRDILKIFAAEGVEFLLSCEGKVPVSECNGKIICLFFTANWCRPCRAF VPRLVELYETLRKRRINLEIIFISFDRDEDGFKEHFKNMPWLAVPFDLNLHRRLIDRYQV DRIPSFVPSCSDGITIEEDLIGCIEDYGADAFPFTRKRHEELKGIDIRKREEADLEELLG HEGGKFLISGDDRKVPLSELAGKTIGLYFGAYWSPPCCAFTVQLTDAYNNLKAAKGDCFE IVLISTDRDLEEFNVNKSTMPWLAVPYEDRTRHDLRRIFDVKGIPALVLIGPDGKVISVN GKLMVSSYGAEAFPFTESRIRDLEAALRKEGEALPPQVEDVKHEHVLKLDMAKAYVCDSC KKQGKFWTFSCDVCDYDLHPSCLEKVNKD
KRH52616	MAGLNFEATYTDNHDILKIFAAEGVEFLLSCEGKVPVSECNGKIICLFFTANWCRPCRAF IPRLVELYETLRKRGINLEIIFISFDRDEDGFKEHFKNMPWLAVPFDVSLHRRLIDRYRI DRIPSFVPLCSDGITIEEDLIGCIEDYGADAFPFTRKRHEELKAIDIRKREEANLEELLG HKGCHFLISGDDRKVPISELAGKTIGLYFGAYWSPPCCAFTVQLTDAYNNLKVEKGDCFE IVLISTDRDLEEFNVNKSSMPWLAVPYEDRTRHDLRRIFDVKGIPALVLIGPDGKVISVN GKLMVSSYGAEAFPFTESRIRDLEAALRKEGEALPQQVEDVKHEHVLKLDMAKAYVCDSC KKQGKFWTFSCDVCDYDLHPSCLEKVNKD
KRH52617	MAGLNFEATYTDNHDILKIFAAEGVEFLLSCEGKVPVSECNGKIICLFFTANWCRPCRAF IPRLVELYETLRKRGINLEIIFISFDRDEDGFKEHFKNMPWLAVPFDVSLHRRLIDRYRI DRIPSFVPLCSDGITIEEDLIGCIEDYGADAFPFTRKRHEELKAIDIRKREEANLEELLG HKGCHFLISGDDRKVPISELAGKTIGLYFGAYWSPPCCAFTVQLTDAYNNLKVEKGDCFE IVLISTDRDLEEFNVNKSSMPWLAVPYEDRTRHDLRRIFDVKGIPALVLIGPDGKVISVN GKLMVSSYGAEAFPFTESRIRDLEAALRKEGEALPQQVEDVKHEHVLKLDMAKAYVCDSC KKQGKFWTFSCDVCDYDLHPSCLEKVNKD

## Sheet: Arabidopsis thaliana
Protein sequences of identified NRX of Arabidopsis thaliana
Gene Name	Protein sequence
AT1G60420.1	MAETSKQVNGDDAQDLHSLLSSPARDFLVRNDGEQVKVDSLLGKKIGLYFSAAWCGPCQR FTPQLVEVYNELSSKVGFEIVFVSGDEDEESFGDYFRKMPWLAVPFTDSETRDRLDELFK VRGIPNLVMVDDHGKLVNENGVGVIRSYGADAYPFTPEKMKEIKEDEDRARRGQTLRSVL VTPSRDFVISPDGNKVPVSELEGKTIGLLFSVASYRKCTELTPKLVEFYTKLKENKEDFE IVLISLEDDEESFNQDFKTKPWLALPFNDKSGSKLARHFMLSTLPTLVILGPDGKTRHSN VAEAIDDYGVLAYPFTPEKFQELKELEKAKVEAQTLESLLVSGDLNYVLGKDGAKVLVSD LVGKTILMYFSAHWCPPCRAFTPKLVEVYKQIK…
AT4G31240.1	MAVSADYQVKFPESGDLYSILAAEGIEFLLSHSGEVPLEYIHGKTICLFFSAIWCRPCKD FTPELIKLYENLQNRGEELEIIFVSFDHDMTSFYEHFWCMPWLAVPFNLSLLNKLRDKYG ISRIPSLVPLYSDEISVAEDVIGLIEDYGSEAFPFTKKRKEELKAIDDSKRLGGQLEKLL THESRNYVVARNGSKVLVSKLVGKTIGLYFGAHWCPPFRSFTSQLVDVYNELATTDKGSF EVILISTDRDSREFNINMTNMPWLAIPYEDRTRQDLCRIFNVKLIPALVIIGPEEKTVTT NAREMVSLYGSRSFPFTESRIVELKACLKKEGDSLPRKVKDNKHEHELKLDMAKAYVCDF CKKQGRFWAFSCNACDYDLHPTCVEEEEALLV
AT4G31240.2	MAVSADYQVKFPESGDLYSILAAEGIEFLLSHSGEVPLEYIHGKTICLFFSAIWCRPCKD FTPELIKLYENLQNRGEELEIIFVSFDHDMTSFYEHFWCMPWLAVPFNLSLLNKLRDKYG ISRIPSLVPLYSDEISVAEDVIGLIEDYGSEAFPFTKKRKEELKAIDDSKRLGGQLEKLL THESRNYVVARNGSKVLVSKLVGKTIGLYFGAHWCPPFRSFTSQLVDVYNELATTDKGSF EVILISTDRDSREFNINMTNMPWLAIPYEDRTRQDLCRIFNVKLIPALVIIGPEEKTVTT NAREMVSLYGSRSFPFTESRIVELKACLKKEGDSLPRKVKDNKHEHELKLDMAKAYVCDF CKKQGRFWAFSCNACDYDLHPTCVEEEEALLV

## Sheet: Setaria italica
Protein sequences of identified NRX of Setaria italica
Gene Name	Protein sequence
KQK90477	MAEAAPTTNGGGGGIGTILAAGDRDFLVRNSGEQVKISSIEASPVALYFSASWCPPCRRF TPKLIEAYKELASQGKSFEVVFVSGDQDEEAFNEYFAKMPWLAVPFSDSEGREALDGRFK VSGIPHLVILDAKTGEVYTEDGVGLVSEYGVEAYPFTPERINELKEQEKAAKENQTIKSV LGTSTRDYLITSKGDKVPISELEGKYVGLCFVVPGYGPVDEFISVLAKIYEKLKEVGEKF EVVAVSLDSDESSFNESLAKMPWLAIPQGDKMCEKLVRYFELRTLPTLVLIGTDGKTLNT NVADIIEEHGFEAWEGFPFSAEKLETLAEKAKAKAASQTLESLLISGDLDFVIGKGGAKV PVSELVGKTVLLYFSAKWCGPCRAFLPMLVKEY…
KQK98829	MEGREEVKKHVEMLQLAGVQSLLSNGGKEVPLSSIEGKVTCLFFSAHWCRPCRNFTPKLV QIYTMLRNTGKNIEIIFISLDHDETSFLDHFKSMPWLALPFNSSLRRKLCSHFGIEHIPA LIPLSVTPSGELGFEEDAVKLVEEYGAEAYPFSVKRRGELEAIDDARRQGGKLQELLGCK DRDYVVSAYGTKVSIADLTGKTVGLYFGAHWCPPCRAFTKQLMEVYNELKILRPRSFEVI FISIDRSKEEFEESLSATPWLAIPYSDTARQELTRIFAIKGIPALLILGLDGKVLKTDGR TAISTYGATAFPFTESRVSEVNEALRKEGDKLPRRVNNPRHRHELELDMAKAYVCDECQQ KGRYWVFSCKPCNFDLHPSCVGASNAESI
KQL07310	MTEGSGALAIYICGAARGRVASRSRGLRRHSARQRQAPASLRPLGLISPRVSRPAAVGRD RESVGGRAREVDMAGVLLEVEEAPEGGGGIRSVLTMGSLVSPSGNEVHFPELDGKIIGLY FAANWYPKCEAFTPVLAAAYQHLKERGAGFEVVLVSCDEDRPSFERFHRTMPWPAVPFGD LQCKKRLSERFQVEGIPRLVVLAPDGEVVHPDAADLVHRYGERAFPFTAARVAELEADDQ HKYASQTLEKLFSIDGKEFVNGGNEQVPISSLVGKTVGLYFSAHQCAPCMKFTAKLAAIY RSLKGRAKDFEIVYIPMDKEEDGYLRSCSDMPWLALPYDGAPSRALARYFDVREIPTLVV VGPDGKTVTRDGRNLVNLYFDMAFPFTDAQIRQ…
