# Supplementary material for: Genome-wide identification of the nuclear redox protein gene family revealed its potential role in drought stress tolerance in rice
Source: Front Plant Sci. 2025 Apr 22;16:1562718. doi: 10.3389/fpls.2025.1562718 (PMC12052764; doi:10.3389/fpls.2025.1562718)
Supplement: Supplementary file 1 [file DataSheet1.zip › Table S2.Cis-Acting Elements of the OsNRX Family.xlsx]

## Sheet: Sheet1
Cis-Acting Elements of the OsNRX Family						Yellow marks are cis-acting elements related to drought stress.
Gene name	Cis element	Sequence	Position	Length	Describe
OsNRX2_9311	A-box	CCGTCC	1727	6	cis-acting regulatory element
OsNRX2_9311	A-box	CCGTCC	1731	6	cis-acting regulatory element
OsNRX2_9311	A-box	CCGTCC	1735	6	cis-acting regulatory element
OsNRX2_9311	A-box	CCGTCC	1986	6	cis-acting regulatory element
OsNRX2_9311	TCA-element	CCATCTTTTT	139	9	cis-acting element involved in salicylic acid responsiveness
OsNRX2_9311	CAAT-box	CAAAT	13	5	common cis-acting element in promoter and enhancer regions
OsNRX2_9311	CAAT-box	CAAAT	87	5	common cis-acting element in promoter and enhancer regions
OsNRX2_9311	CAAT-box	CCAAT	195	5	common cis-acting element in promoter and enhancer regions
OsNRX2_9311	CAAT-box	CCAAT	202	5	common cis-acting element in promoter and enhancer regions
OsNRX2_9311	CAAT-box	CAAAT	374	5	common cis-acting element in promoter and enhancer regions
OsNRX2_9311	CAAT-box	CCAAT	1077	5	common cis-acting element in promoter and enhancer regions
OsNRX2_9311	CAAT-box	CCAAT	1305	5	common cis-acting element in promoter and enhancer regions
OsNRX2_9311	GATA-motif	GATAGGG	947	7	part of a light responsive element
OsNRX2_9311	G-box	CAGACGTGGCA	180	10	cis-acting regulatory element involved in light responsiveness
OsNRX2_9311	G-box	TACGTG	653	6	cis-acting regulatory element involved in light responsiveness
OsNRX2_9311	G-box	CACGTG	807	6	cis-acting regulatory element involved in light responsiveness
OsNRX2_9311	G-box	CACGTC	870	6	cis-acting regulatory element involved in light responsiveness
OsNRX2_9311	G-box	CACGTC	1196	6	cis-acting regulatory element involved in light responsiveness
OsNRX2_9311	G-box	TACGTG	1575	6	cis-acting regulatory element involved in light responsiveness
OsNRX2_9311	G-box	CACGTC	1603	6	cis-acting regulatory element involved in light responsiveness
OsNRX2_9311	G-box	CACGTC	1759	6	cis-acting regulatory element involved in light responsiveness
OsNRX2_9311	TC-rich repeats	ATTCTCTAAC	1230	9	cis-acting element involved in defense and stress responsiveness
OsNRX2_9311	motif I	gGTACGTGGCG	1572	10	cis-acting regulatory element root specific
OsNRX2_9311	TCCC-motif	TCTCCCT	1015	7	part of a light responsive element
OsNRX2_9311	CCAAT-box	CAACGG	1552	6	MYBHv1 binding site
OsNRX2_9311	LTR	CCGAAA	1752	6	cis-acting element involved in low-temperature responsiveness
OsNRX2_9311	GC-motif	CCCCCG	1686	6	enhancer-like element involved in anoxic specific inducibility
OsNRX2_9311	GC-motif	CGGCGCCCT	1710	9	?
OsNRX2_9311	TGACG-motif	TGACG	608	5	cis-acting regulatory element involved in the MeJA-responsiveness
OsNRX2_9311	TGACG-motif	TGACG	716	5	cis-acting regulatory element involved in the MeJA-responsiveness
OsNRX2_9311	TGACG-motif	TGACG	1388	5	cis-acting regulatory element involved in the MeJA-responsiveness
OsNRX2_9311	TGACG-motif	TGACG	1436	5	cis-acting regulatory element involved in the MeJA-responsiveness
OsNRX2_9311	TGACG-motif	TGACG	1741	5	cis-acting regulatory element involved in the MeJA-responsiveness
OsNRX2_9311	TGACG-motif	TGACG	1758	5	cis-acting regulatory element involved in the MeJA-responsiveness
OsNRX2_9311	CGTCA-motif	CGTCA	608	5	cis-acting regulatory element involved in the MeJA-responsiveness
OsNRX2_9311	CGTCA-motif	CGTCA	716	5	cis-acting regulatory element involved in the MeJA-responsiveness
OsNRX2_9311	CGTCA-motif	CGTCA	1388	5	cis-acting regulatory element involved in the MeJA-responsiveness
OsNRX2_9311	CGTCA-motif	CGTCA	1436	5	cis-acting regulatory element involved in the MeJA-responsiveness
OsNRX2_9311	CGTCA-motif	CGTCA	1741	5	cis-acting regulatory element involved in the MeJA-responsiveness
OsNRX2_9311	CGTCA-motif	CGTCA	1758	5	cis-acting regulatory element involved in the MeJA-responsiveness
OsNRX2_9311	ACE	GACACGTATG	651	9	cis-acting element involved in light responsiveness
OsNRX2_9311	ACE	CTAACGTATT	1206	9	cis-acting element involved in light responsiveness
OsNRX2_9311	P-box	CCTTTTG	1322	7	gibberellin-responsive element
OsNRX2_9311	CAG-motif	GAAAGGCAGAC	1646	10	part of a light response element
OsNRX2_9311	MBS	CAACTG	242	6	MYB binding site involved in drought-inducibility
OsNRX2_9311	GT1-motif	GGTTAAT	1225	7	light responsive element
OsNRX2_9311	G-Box	CACGTT	33	6	cis-acting regulatory element involved in light responsiveness
OsNRX2_9311	G-Box	CACGTG	807	6	cis-acting regulatory element involved in light responsiveness
OsNRX2_9311	G-Box	CACGTT	1461	6	cis-acting regulatory element involved in light responsiveness
OsNRX2_9311	ABRE	ACGTG	33	5	cis-acting element involved in the abscisic acid responsiveness
OsNRX2_9311	ABRE	GACACGTACGT	650	10	cis-acting element involved in the abscisic acid responsiveness
OsNRX2_9311	ABRE	CGCACGTGTC	651	9	cis-acting element involved in the abscisic acid responsiveness
OsNRX2_9311	ABRE	TACGTGTC	653	8	cis-acting element involved in the abscisic acid responsiveness
OsNRX2_9311	ABRE	ACGTG	654	5	cis-acting element involved in the abscisic acid responsiveness
OsNRX2_9311	ABRE	AACCCGG	707	7	cis-acting element involved in the abscisic acid responsiveness
OsNRX2_9311	ABRE	CACGTG	807	6	cis-acting element involved in the abscisic acid responsiveness
OsNRX2_9311	ABRE	ACGTG	808	5	cis-acting element involved in the abscisic acid responsiveness
OsNRX2_9311	ABRE	ACGTG	870	5	cis-acting element involved in the abscisic acid responsiveness
OsNRX2_9311	ABRE	CGCACGTGTC	933	9	cis-acting element involved in the abscisic acid responsiveness
OsNRX2_9311	ABRE	GCAACGTGTC	1194	9	cis-acting element involved in the abscisic acid responsiveness
OsNRX2_9311	ABRE	ACGTG	1197	5	cis-acting element involved in the abscisic acid responsiveness
OsNRX2_9311	ABRE	GCAACGTGTC	1459	9	cis-acting element involved in the abscisic acid responsiveness
OsNRX2_9311	ABRE	ACGTG	1461	5	cis-acting element involved in the abscisic acid responsiveness
OsNRX2_9311	ABRE	ACGTG	1575	5	cis-acting element involved in the abscisic acid responsiveness
OsNRX2_9311	ABRE	GCCGCGTGGC	1588	9	cis-acting element involved in the abscisic acid responsiveness
OsNRX2_9311	ABRE	ACGTG	1604	5	cis-acting element involved in the abscisic acid responsiveness
OsNRX2_9311	ABRE	ACGTG	1760	5	cis-acting element involved in the abscisic acid responsiveness
OsNRX2_9311	TATA-box	TATACA	230	6	core promoter element around -30 of transcription start
OsNRX2_9311	TATA-box	TATA	232	4	core promoter element around -30 of transcription start
OsNRX2_9311	TATA-box	TACAAAA	765	7	core promoter element around -30 of transcription start
OsNRX2_9311	TATA-box	TATAA	1026	5	core promoter element around -30 of transcription start
OsNRX2_9311	TATA-box	TATA	1027	4	core promoter element around -30 of transcription start
OsNRX2_9311	Sp1	GGGCGG	299	6	light responsive element
OsNRX2_9311	Sp1	GGGCGG	1932	6	light responsive element
OsNRX2_9311	TGA-element	AACGAC	1258	6	auxin-responsive element
OsNRX2_9311	CAT-box	GCCACT	386	6	cis-acting regulatory element related to meristem expression
OsNRX1a_9311	ARE	AAACCA	505	6	cis-acting regulatory element essential for the anaerobic induction
OsNRX1a_9311	ARE	AAACCA	1031	6	cis-acting regulatory element essential for the anaerobic induction
OsNRX1a_9311	CAT-box	GCCACT	1347	6	cis-acting regulatory element related to meristem expression
OsNRX1a_9311	ABRE	ACGTG	140	5	cis-acting element involved in the abscisic acid responsiveness
OsNRX1a_9311	ABRE	ACGTG	153	5	cis-acting element involved in the abscisic acid responsiveness
OsNRX1a_9311	TATA-box	TATA	11	4	core promoter element around -30 of transcription start
OsNRX1a_9311	TATA-box	TATAA	63	5	core promoter element around -30 of transcription start
OsNRX1a_9311	TATA-box	TATA	64	4	core promoter element around -30 of transcription start
OsNRX1a_9311	TATA-box	TATA	105	4	core promoter element around -30 of transcription start
OsNRX1a_9311	TATA-box	ATTATA	108	6	core promoter element around -30 of transcription start
OsNRX1a_9311	TATA-box	TATAA	109	5	core promoter element around -30 of transcription start
OsNRX1a_9311	TATA-box	TATA	110	4	core promoter element around -30 of transcription start
OsNRX1a_9311	TATA-box	TATA	116	4	core promoter element around -30 of transcription start
OsNRX1a_9311	TATA-box	TATA	388	4	core promoter element around -30 of transcription start
OsNRX1a_9311	TATA-box	ATATAA	416	6	core promoter element around -30 of transcription start
OsNRX1a_9311	TATA-box	TATA	417	4	core promoter element around -30 of transcription start
OsNRX1a_9311	TATA-box	TATATTTATATTT	440	12	core promoter element around -30 of transcription start
OsNRX1a_9311	TATA-box	taTATAAAtc	442	9	core promoter element around -30 of transcription start
OsNRX1a_9311	TATA-box	TATAAAT	443	7	core promoter element around -30 of transcription start
OsNRX1a_9311	TATA-box	TATAAA	444	6	core promoter element around -30 of transcription start
OsNRX1a_9311	TATA-box	TATATAA	445	7	core promoter element around -30 of transcription start
OsNRX1a_9311	TATA-box	TATATA	446	6	core promoter element around -30 of transcription start
OsNRX1a_9311	TATA-box	ATATAT	447	6	core promoter element around -30 of transcription start
OsNRX1a_9311	TATA-box	TATATA	448	6	core promoter element around -30 of transcription start
OsNRX1a_9311	TATA-box	TATA	450	4	core promoter element around -30 of transcription start
OsNRX1a_9311	TATA-box	TATA	490	4	core promoter element around -30 of transcription start
OsNRX1a_9311	TATA-box	TATA	525	4	core promoter element around -30 of transcription start
OsNRX1a_9311	TATA-box	TATAA	549	5	core promoter element around -30 of transcription start
OsNRX1a_9311	TATA-box	TATA	550	4	core promoter element around -30 of transcription start
OsNRX1a_9311	TATA-box	TATA	613	4	core promoter element around -30 of transcription start
OsNRX1a_9311	TATA-box	TATACA	833	6	core promoter element around -30 of transcription start
OsNRX1a_9311	TATA-box	TATA	835	4	core promoter element around -30 of transcription start
OsNRX1a_9311	TATA-box	ATATAA	893	6	core promoter element around -30 of transcription start
OsNRX1a_9311	TATA-box	TATA	894	4	core promoter element around -30 of transcription start
OsNRX1a_9311	TATA-box	TATAAAA	961	7	core promoter element around -30 of transcription start
OsNRX1a_9311	TATA-box	TATAAA	962	6	core promoter element around -30 of transcription start
OsNRX1a_9311	TATA-box	TATAA	963	5	core promoter element around -30 of transcription start
OsNRX1a_9311	TATA-box	TATA	964	4	core promoter element around -30 of transcription start
OsNRX1a_9311	TATA-box	ATATAA	981	6	core promoter element around -30 of transcription start
OsNRX1a_9311	TATA-box	TATA	982	4	core promoter element around -30 of transcription start
OsNRX1a_9311	TATA-box	TATTTAAA	1034	8	core promoter element around -30 of transcription start
OsNRX1a_9311	TATA-box	ATTATA	1523	6	core promoter element around -30 of transcription start
OsNRX1a_9311	TATA-box	TATATAA	1524	7	core promoter element around -30 of transcription start
OsNRX1a_9311	TATA-box	TATATA	1525	6	core promoter element around -30 of transcription start
OsNRX1a_9311	TATA-box	TATA	1527	4	core promoter element around -30 of transcription start
OsNRX1a_9311	TATA-box	TATATA	1539	6	core promoter element around -30 of transcription start
OsNRX1a_9311	TATA-box	TATA	1541	4	core promoter element around -30 of transcription start
OsNRX1a_9311	TATA-box	TATA	1737	4	core promoter element around -30 of transcription start
OsNRX1a_9311	TATA-box	TATAAA	1749	6	core promoter element around -30 of transcription start
OsNRX1a_9311	TATA-box	TATAA	1750	5	core promoter element around -30 of transcription start
OsNRX1a_9311	TATA-box	TATA	1751	4	core promoter element around -30 of transcription start
OsNRX1a_9311	TATA-box	TATA	1885	4	core promoter element around -30 of transcription start
OsNRX1a_9311	TATA-box	TATA	1988	4	core promoter element around -30 of transcription start
OsNRX1a_9311	TGA-element	AACGAC	136	6	auxin-responsive element
OsNRX1a_9311	TGA-element	AACGAC	240	6	auxin-responsive element
OsNRX1a_9311	LTR	CCGAAA	362	6	cis-acting element involved in low-temperature responsiveness
OsNRX1a_9311	GT1-motif	GGTTAA	703	6	light responsive element
OsNRX1a_9311	GT1-motif	GGTTAA	872	6	light responsive element
OsNRX1a_9311	TC-rich repeats	GTTTTCTTAC	1319	9	cis-acting element involved in defense and stress responsiveness
OsNRX1a_9311	Box 4	ATTAAT	81	6	part of a conserved DNA module involved in light responsiveness
OsNRX1a_9311	Box 4	ATTAAT	1429	6	part of a conserved DNA module involved in light responsiveness
OsNRX1a_9311	Box 4	ATTAAT	1617	6	part of a conserved DNA module involved in light responsiveness
OsNRX1a_9311	Box 4	ATTAAT	1700	6	part of a conserved DNA module involved in light responsiveness
OsNRX1a_9311	MRE	AACCTAA	578	7	MYB binding site involved in light responsiveness
OsNRX1a_9311	CGTCA-motif	CGTCA	155	5	cis-acting regulatory element involved in the MeJA-responsiveness
OsNRX1a_9311	CGTCA-motif	CGTCA	1582	5	cis-acting regulatory element involved in the MeJA-responsiveness
OsNRX1a_9311	G-box	CACGTC	139	6	cis-acting regulatory element involved in light responsiveness
OsNRX1a_9311	G-box	CACGTC	153	6	cis-acting regulatory element involved in light responsiveness
OsNRX1a_9311	G-box	CACGAC	924	6	cis-acting regulatory element involved in light responsiveness
OsNRX1a_9311	TGACG-motif	TGACG	155	5	cis-acting regulatory element involved in the MeJA-responsiveness
OsNRX1a_9311	TGACG-motif	TGACG	1582	5	cis-acting regulatory element involved in the MeJA-responsiveness
OsNRX1a_9311	CAAT-box	CCAAT	28	5	common cis-acting element in promoter and enhancer regions
OsNRX1a_9311	CAAT-box	CAAAT	85	5	common cis-acting element in promoter and enhancer regions
OsNRX1a_9311	CAAT-box	CAAAT	530	5	common cis-acting element in promoter and enhancer regions
OsNRX1a_9311	CAAT-box	CAAAT	617	5	common cis-acting element in promoter and enhancer regions
OsNRX1a_9311	CAAT-box	CAAAT	697	5	common cis-acting element in promoter and enhancer regions
OsNRX1a_9311	CAAT-box	CCAAT	929	5	common cis-acting element in promoter and enhancer regions
OsNRX1a_9311	CAAT-box	CAAAT	974	5	common cis-acting element in promoter and enhancer regions
OsNRX1a_9311	CAAT-box	CAAAT	1054	5	common cis-acting element in promoter and enhancer regions
OsNRX1a_9311	CAAT-box	CAAAT	1092	5	common cis-acting element in promoter and enhancer regions
OsNRX1a_9311	CAAT-box	CAAAT	1204	5	common cis-acting element in promoter and enhancer regions
OsNRX1a_9311	CAAT-box	CAAAT	1230	5	common cis-acting element in promoter and enhancer regions
OsNRX1a_9311	CAAT-box	CAAAT	1337	5	common cis-acting element in promoter and enhancer regions
OsNRX1a_9311	CAAT-box	CAAAT	1373	5	common cis-acting element in promoter and enhancer regions
OsNRX1a_9311	CAAT-box	CAAAT	1384	5	common cis-acting element in promoter and enhancer regions
OsNRX1a_9311	CAAT-box	CAAAT	1600	5	common cis-acting element in promoter and enhancer regions
OsNRX1a_9311	CAAT-box	CAAAT	1633	5	common cis-acting element in promoter and enhancer regions
OsNRX1a_9311	CAAT-box	CAAAT	1660	5	common cis-acting element in promoter and enhancer regions
OsNRX1a_9311	CAAT-box	CAAAT	1697	5	common cis-acting element in promoter and enhancer regions
OsNRX1b_9311	Sp1	GGGCGG	1815	6	light responsive element
OsNRX1b_9311	TATA-box	TATATA	78	6	core promoter element around -30 of transcription start
OsNRX1b_9311	TATA-box	ATATAA	79	6	core promoter element around -30 of transcription start
OsNRX1b_9311	TATA-box	TATA	80	4	core promoter element around -30 of transcription start
OsNRX1b_9311	TATA-box	ATATAT	87	6	core promoter element around -30 of transcription start
OsNRX1b_9311	TATA-box	TATATA	88	6	core promoter element around -30 of transcription start
OsNRX1b_9311	TATA-box	ATATAT	89	6	core promoter element around -30 of transcription start
OsNRX1b_9311	TATA-box	TATATA	90	6	core promoter element around -30 of transcription start
OsNRX1b_9311	TATA-box	ATATAA	91	6	core promoter element around -30 of transcription start
OsNRX1b_9311	TATA-box	TATA	92	4	core promoter element around -30 of transcription start
OsNRX1b_9311	TATA-box	ATATAT	99	6	core promoter element around -30 of transcription start
OsNRX1b_9311	TATA-box	TATATA	100	6	core promoter element around -30 of transcription start
OsNRX1b_9311	TATA-box	ATATAT	101	6	core promoter element around -30 of transcription start
OsNRX1b_9311	TATA-box	TATATA	102	6	core promoter element around -30 of transcription start
OsNRX1b_9311	TATA-box	ATATAT	103	6	core promoter element around -30 of transcription start
OsNRX1b_9311	TATA-box	TATATA	104	6	core promoter element around -30 of transcription start
OsNRX1b_9311	TATA-box	ATATAT	105	6	core promoter element around -30 of transcription start
OsNRX1b_9311	TATA-box	TATATA	106	6	core promoter element around -30 of transcription start
OsNRX1b_9311	TATA-box	ATATAT	107	6	core promoter element around -30 of transcription start
OsNRX1b_9311	TATA-box	TATATA	108	6	core promoter element around -30 of transcription start
OsNRX1b_9311	TATA-box	ATATAT	109	6	core promoter element around -30 of transcription start
OsNRX1b_9311	TATA-box	TATATA	110	6	core promoter element around -30 of transcription start
OsNRX1b_9311	TATA-box	ATATAT	111	6	core promoter element around -30 of transcription start
OsNRX1b_9311	TATA-box	TATATA	112	6	core promoter element around -30 of transcription start
OsNRX1b_9311	TATA-box	ATATAT	113	6	core promoter element around -30 of transcription start
OsNRX1b_9311	TATA-box	TATATA	114	6	core promoter element around -30 of transcription start
OsNRX1b_9311	TATA-box	ATATAT	115	6	core promoter element around -30 of transcription start
OsNRX1b_9311	TATA-box	TATATA	116	6	core promoter element around -30 of transcription start
OsNRX1b_9311	TATA-box	ATATAT	117	6	core promoter element around -30 of transcription start
OsNRX1b_9311	TATA-box	TATATA	118	6	core promoter element around -30 of transcription start
OsNRX1b_9311	TATA-box	ATATAT	119	6	core promoter element around -30 of transcription start
OsNRX1b_9311	TATA-box	TATATA	120	6	core promoter element around -30 of transcription start
OsNRX1b_9311	TATA-box	ATATAT	121	6	core promoter element around -30 of transcription start
OsNRX1b_9311	TATA-box	TATATA	122	6	core promoter element around -30 of transcription start
OsNRX1b_9311	TATA-box	ATATAT	123	6	core promoter element around -30 of transcription start
OsNRX1b_9311	TATA-box	TATA	124	4	core promoter element around -30 of transcription start
OsNRX1b_9311	TATA-box	TATA	147	4	core promoter element around -30 of transcription start
OsNRX1b_9311	TATA-box	TATA	179	4	core promoter element around -30 of transcription start
OsNRX1b_9311	TATA-box	TATA	220	4	core promoter element around -30 of transcription start
OsNRX1b_9311	TATA-box	TATA	284	4	core promoter element around -30 of transcription start
OsNRX1b_9311	TATA-box	ATATAT	301	6	core promoter element around -30 of transcription start
OsNRX1b_9311	TATA-box	TATATA	302	6	core promoter element around -30 of transcription start
OsNRX1b_9311	TATA-box	TATA	304	4	core promoter element around -30 of transcription start
OsNRX1b_9311	TATA-box	TATAAA	428	6	core promoter element around -30 of transcription start
OsNRX1b_9311	TATA-box	TATAA	429	5	core promoter element around -30 of transcription start
OsNRX1b_9311	TATA-box	TATA	430	4	core promoter element around -30 of transcription start
OsNRX1b_9311	TATA-box	TATAAA	436	6	core promoter element around -30 of transcription start
OsNRX1b_9311	TATA-box	TATATAA	437	7	core promoter element around -30 of transcription start
OsNRX1b_9311	TATA-box	TATATA	438	6	core promoter element around -30 of transcription start
OsNRX1b_9311	TATA-box	TATA	440	4	core promoter element around -30 of transcription start
OsNRX1b_9311	TATA-box	TATAA	496	5	core promoter element around -30 of transcription start
OsNRX1b_9311	TATA-box	TATA	497	4	core promoter element around -30 of transcription start
OsNRX1b_9311	TATA-box	TATA	626	4	core promoter element around -30 of transcription start
OsNRX1b_9311	TATA-box	TACAAAA	636	7	core promoter element around -30 of transcription start
OsNRX1b_9311	TATA-box	TATA	991	4	core promoter element around -30 of transcription start
OsNRX1b_9311	TATA-box	TATATA	1060	6	core promoter element around -30 of transcription start
OsNRX1b_9311	TATA-box	ATATAT	1061	6	core promoter element around -30 of transcription start
OsNRX1b_9311	TATA-box	TATA	1062	4	core promoter element around -30 of transcription start
OsNRX1b_9311	TATA-box	TATA	1082	4	core promoter element around -30 of transcription start
OsNRX1b_9311	TATA-box	TATAAA	1087	6	core promoter element around -30 of transcription start
OsNRX1b_9311	TATA-box	TATAA	1088	5	core promoter element around -30 of transcription start
OsNRX1b_9311	TATA-box	TATA	1089	4	core promoter element around -30 of transcription start
OsNRX1b_9311	TATA-box	TATA	1303	4	core promoter element around -30 of transcription start
OsNRX1b_9311	TATA-box	ATATAT	1534	6	core promoter element around -30 of transcription start
OsNRX1b_9311	TATA-box	TATATA	1535	6	core promoter element around -30 of transcription start
OsNRX1b_9311	TATA-box	TATA	1537	4	core promoter element around -30 of transcription start
OsNRX1b_9311	TATA-box	TATACA	1567	6	core promoter element around -30 of transcription start
OsNRX1b_9311	TATA-box	TATA	1569	4	core promoter element around -30 of transcription start
OsNRX1b_9311	TATA-box	TATA	1707	4	core promoter element around -30 of transcription start
OsNRX1b_9311	TATA-box	ccTATAAAaa	1894	9	core promoter element around -30 of transcription start
OsNRX1b_9311	TATA-box	TATATA	1896	6	core promoter element around -30 of transcription start
OsNRX1b_9311	TATA-box	ATATAA	1897	6	core promoter element around -30 of transcription start
OsNRX1b_9311	TATA-box	TATA	1898	4	core promoter element around -30 of transcription start
OsNRX1b_9311	ABRE	ACGTG	1	5	cis-acting element involved in the abscisic acid responsiveness
OsNRX1b_9311	ABRE	ACGTG	9	5	cis-acting element involved in the abscisic acid responsiveness
OsNRX1b_9311	ABRE	ACGTG	1352	5	cis-acting element involved in the abscisic acid responsiveness
OsNRX1b_9311	ABRE	ACGTG	1585	5	cis-acting element involved in the abscisic acid responsiveness
OsNRX1b_9311	chs-CMA2c	ATATACGTGAAGG	123	12	part of a light responsive element
OsNRX1b_9311	G-Box	CACGTT	1351	6	cis-acting regulatory element involved in light responsiveness
OsNRX1b_9311	G-Box	CACGTT	1584	6	cis-acting regulatory element involved in light responsiveness
OsNRX1b_9311	MBS	CAACTG	743	6	MYB binding site involved in drought-inducibility
OsNRX1b_9311	MBS	CAACTG	1739	6	MYB binding site involved in drought-inducibility
OsNRX1b_9311	Box 4	ATTAAT	570	6	part of a conserved DNA module involved in light responsiveness
OsNRX1b_9311	Box 4	ATTAAT	1275	6	part of a conserved DNA module involved in light responsiveness
OsNRX1b_9311	Box 4	ATTAAT	1467	6	part of a conserved DNA module involved in light responsiveness
OsNRX1b_9311	G-box	TAACACGTAG	7	9	cis-acting regulatory element involved in light responsiveness
OsNRX1b_9311	G-box	TACGTG	8	6	cis-acting regulatory element involved in light responsiveness
OsNRX1b_9311	GATA-motif	AAGATAAGATT	521	10	part of a light responsive element
OsNRX1b_9311	CAAT-box	CCAAT	199	5	common cis-acting element in promoter and enhancer regions
OsNRX1b_9311	CAAT-box	CCAAT	373	5	common cis-acting element in promoter and enhancer regions
OsNRX1b_9311	CAAT-box	CAAAT	376	5	common cis-acting element in promoter and enhancer regions
OsNRX1b_9311	CAAT-box	CAAAT	403	5	common cis-acting element in promoter and enhancer regions
OsNRX1b_9311	CAAT-box	CAAAT	617	5	common cis-acting element in promoter and enhancer regions
OsNRX1b_9311	CAAT-box	CCAAT	974	5	common cis-acting element in promoter and enhancer regions
OsNRX1b_9311	CAAT-box	CAAAT	1037	5	common cis-acting element in promoter and enhancer regions
OsNRX1b_9311	CAAT-box	CAAAT	1065	5	common cis-acting element in promoter and enhancer regions
OsNRX1b_9311	CAAT-box	CCAAT	1183	5	common cis-acting element in promoter and enhancer regions
OsNRX1b_9311	CAAT-box	CAAAT	1692	5	common cis-acting element in promoter and enhancer regions
OsNRX1b_9311	CAAT-box	CAAAT	1732	5	common cis-acting element in promoter and enhancer regions
OsNRX1b_9311	CAAT-box	TGCCAAC	1736	7	common cis-acting element in promoter and enhancer regions
OsNRX1b_9311	TCA-element	CCATCTTTTT	193	9	cis-acting element involved in salicylic acid responsiveness
OsNRX3_9311	G-Box	CACGTG	1103	6	cis-acting regulatory element involved in light responsiveness
OsNRX3_9311	ARE	AAACCA	354	6	cis-acting regulatory element essential for the anaerobic induction
OsNRX3_9311	ARE	AAACCA	1951	6	cis-acting regulatory element essential for the anaerobic induction
OsNRX3_9311	circadian	CAAAGATATC	1622	9	cis-acting regulatory element involved in circadian control
OsNRX3_9311	ABRE	CACGTG	1103	6	cis-acting element involved in the abscisic acid responsiveness
OsNRX3_9311	ABRE	ACGTG	1104	5	cis-acting element involved in the abscisic acid responsiveness
OsNRX3_9311	ABRE	TACGGTC	1376	7	cis-acting element involved in the abscisic acid responsiveness
OsNRX3_9311	O2-site	GATGATGTGG	985	9	cis-acting regulatory element involved in zein metabolism regulation
OsNRX3_9311	O2-site	GATGATGTGG	1508	9	cis-acting regulatory element involved in zein metabolism regulation
OsNRX3_9311	O2-site	GATGATGTGG	1706	10	cis-acting regulatory element involved in zein metabolism regulation
OsNRX3_9311	TATA-box	ATATAA	53	6	core promoter element around -30 of transcription start
OsNRX3_9311	TATA-box	TATA	54	4	core promoter element around -30 of transcription start
OsNRX3_9311	TATA-box	TATA	130	4	core promoter element around -30 of transcription start
OsNRX3_9311	TATA-box	TATA	313	4	core promoter element around -30 of transcription start
OsNRX3_9311	TATA-box	TATA	433	4	core promoter element around -30 of transcription start
OsNRX3_9311	TATA-box	ATATAT	445	6	core promoter element around -30 of transcription start
OsNRX3_9311	TATA-box	TATA	446	4	core promoter element around -30 of transcription start
OsNRX3_9311	TATA-box	ATATAT	1616	6	core promoter element around -30 of transcription start
OsNRX3_9311	TATA-box	TATA	1617	4	core promoter element around -30 of transcription start
OsNRX3_9311	CGTCA-motif	CGTCA	1665	5	cis-acting regulatory element involved in the MeJA-responsiveness
OsNRX3_9311	GATA-motif	AAGGATAAGG	1783	9	part of a light responsive element
OsNRX3_9311	P-box	CCTTTTG	176	7	gibberellin-responsive element
OsNRX3_9311	P-box	CAACAAACCCCTT	869	12	gibberellin-responsive element and part of a light responsive element
OsNRX3_9311	G-box	CACGTG	1103	6	cis-acting regulatory element involved in light responsiveness
OsNRX3_9311	G-box	CACGAC	1369	6	cis-acting regulatory element involved in light responsiveness
OsNRX3_9311	G-box	CACGAC	1944	6	cis-acting regulatory element involved in light responsiveness
OsNRX3_9311	LAMP-element	CTTTATCA	25	8	part of a light responsive element
OsNRX3_9311	LAMP-element	CCTTATCCA	1789	9	part of a light responsive element
OsNRX3_9311	RY-element	CATGCATG	883	8	cis-acting regulatory element involved in seed-specific regulation
OsNRX3_9311	CAAT-box	CAAAT	229	5	common cis-acting element in promoter and enhancer regions
OsNRX3_9311	CAAT-box	CAAAT	276	5	common cis-acting element in promoter and enhancer regions
OsNRX3_9311	CAAT-box	AGCTCAATTTCA	472	11	common cis-acting element in promoter and enhancer regions
OsNRX3_9311	CAAT-box	CAAAT	483	5	common cis-acting element in promoter and enhancer regions
OsNRX3_9311	CAAT-box	CAAAT	518	5	common cis-acting element in promoter and enhancer regions
OsNRX3_9311	CAAT-box	CAAAT	537	5	common cis-acting element in promoter and enhancer regions
OsNRX3_9311	CAAT-box	CCAAT	747	5	common cis-acting element in promoter and enhancer regions
OsNRX3_9311	CAAT-box	CCAAT	837	5	common cis-acting element in promoter and enhancer regions
OsNRX3_9311	CAAT-box	TGCCAAC	933	7	common cis-acting element in promoter and enhancer regions
OsNRX3_9311	CAAT-box	CCAAT	1343	5	common cis-acting element in promoter and enhancer regions
OsNRX3_9311	CAAT-box	CAAAT	1404	5	common cis-acting element in promoter and enhancer regions
OsNRX3_9311	CAAT-box	CCAAT	1498	5	common cis-acting element in promoter and enhancer regions
OsNRX3_9311	CAAT-box	CCAAT	1863	5	common cis-acting element in promoter and enhancer regions
OsNRX3_9311	CAAT-box	CAAAT	1866	5	common cis-acting element in promoter and enhancer regions
OsNRX3_9311	TGACG-motif	TGACG	1665	5	cis-acting regulatory element involved in the MeJA-responsiveness
OsNRX3_9311	TCA-element	TCAGAAGAGG	894	10	cis-acting element involved in salicylic acid responsiveness
OsNRX3_9311	I-box	AGATAAGG	1633	8	part of a light responsive element
OsNRX3_9311	I-box	gGATAAGGTG	1757	9	part of a light responsive element
OsNRX3_9311	TCT-motif	TCTTAC	217	6	part of a light responsive element
OsNRX3_9311	GCN4_motif	TGAGTCA	583	7	cis-regulatory element involved in endosperm expression
OsNRX3_9311	MBS	CAACTG	84	6	MYB binding site involved in drought-inducibility
OsNRX3_9311	MBS	CAACTG	1819	6	MYB binding site involved in drought-inducibility
OsNRX3_9311	Box 4	ATTAAT	9	6	part of a conserved DNA module involved in light responsiveness
OsNRX1a_MH63	TC-rich repeats	GTTTTCTTAC	1319	9	cis-acting element involved in defense and stress responsiveness
OsNRX1a_MH63	Box 4	ATTAAT	80	6	part of a conserved DNA module involved in light responsiveness
OsNRX1a_MH63	Box 4	ATTAAT	1429	6	part of a conserved DNA module involved in light responsiveness
OsNRX1a_MH63	Box 4	ATTAAT	1617	6	part of a conserved DNA module involved in light responsiveness
OsNRX1a_MH63	Box 4	ATTAAT	1700	6	part of a conserved DNA module involved in light responsiveness
OsNRX1a_MH63	TGACG-motif	TGACG	154	5	cis-acting regulatory element involved in the MeJA-responsiveness
OsNRX1a_MH63	TGACG-motif	TGACG	1582	5	cis-acting regulatory element involved in the MeJA-responsiveness
OsNRX1a_MH63	CAAT-box	CCAAT	27	5	common cis-acting element in promoter and enhancer regions
OsNRX1a_MH63	CAAT-box	CAAAT	84	5	common cis-acting element in promoter and enhancer regions
OsNRX1a_MH63	CAAT-box	CAAAT	530	5	common cis-acting element in promoter and enhancer regions
OsNRX1a_MH63	CAAT-box	CAAAT	617	5	common cis-acting element in promoter and enhancer regions
OsNRX1a_MH63	CAAT-box	CAAAT	697	5	common cis-acting element in promoter and enhancer regions
OsNRX1a_MH63	CAAT-box	CCAAT	929	5	common cis-acting element in promoter and enhancer regions
OsNRX1a_MH63	CAAT-box	CAAAT	974	5	common cis-acting element in promoter and enhancer regions
OsNRX1a_MH63	CAAT-box	CAAAT	1054	5	common cis-acting element in promoter and enhancer regions
OsNRX1a_MH63	CAAT-box	CAAAT	1092	5	common cis-acting element in promoter and enhancer regions
OsNRX1a_MH63	CAAT-box	CAAAT	1204	5	common cis-acting element in promoter and enhancer regions
OsNRX1a_MH63	CAAT-box	CAAAT	1230	5	common cis-acting element in promoter and enhancer regions
OsNRX1a_MH63	CAAT-box	CAAAT	1337	5	common cis-acting element in promoter and enhancer regions
OsNRX1a_MH63	CAAT-box	CAAAT	1373	5	common cis-acting element in promoter and enhancer regions
OsNRX1a_MH63	CAAT-box	CAAAT	1384	5	common cis-acting element in promoter and enhancer regions
OsNRX1a_MH63	CAAT-box	CAAAT	1600	5	common cis-acting element in promoter and enhancer regions
OsNRX1a_MH63	CAAT-box	CAAAT	1633	5	common cis-acting element in promoter and enhancer regions
OsNRX1a_MH63	CAAT-box	CAAAT	1660	5	common cis-acting element in promoter and enhancer regions
OsNRX1a_MH63	CAAT-box	CAAAT	1697	5	common cis-acting element in promoter and enhancer regions
OsNRX1a_MH63	MRE	AACCTAA	578	7	MYB binding site involved in light responsiveness
OsNRX1a_MH63	CGTCA-motif	CGTCA	154	5	cis-acting regulatory element involved in the MeJA-responsiveness
OsNRX1a_MH63	CGTCA-motif	CGTCA	1582	5	cis-acting regulatory element involved in the MeJA-responsiveness
OsNRX1a_MH63	G-box	CACGTC	138	6	cis-acting regulatory element involved in light responsiveness
OsNRX1a_MH63	G-box	CACGTC	152	6	cis-acting regulatory element involved in light responsiveness
OsNRX1a_MH63	G-box	CACGAC	924	6	cis-acting regulatory element involved in light responsiveness
OsNRX1a_MH63	ABRE	ACGTG	139	5	cis-acting element involved in the abscisic acid responsiveness
OsNRX1a_MH63	ABRE	ACGTG	152	5	cis-acting element involved in the abscisic acid responsiveness
OsNRX1a_MH63	TATA-box	TATA	10	4	core promoter element around -30 of transcription start
OsNRX1a_MH63	TATA-box	TATAA	62	5	core promoter element around -30 of transcription start
OsNRX1a_MH63	TATA-box	TATA	63	4	core promoter element around -30 of transcription start
OsNRX1a_MH63	TATA-box	TATA	104	4	core promoter element around -30 of transcription start
OsNRX1a_MH63	TATA-box	ATTATA	107	6	core promoter element around -30 of transcription start
OsNRX1a_MH63	TATA-box	TATAA	108	5	core promoter element around -30 of transcription start
OsNRX1a_MH63	TATA-box	TATA	109	4	core promoter element around -30 of transcription start
OsNRX1a_MH63	TATA-box	TATA	115	4	core promoter element around -30 of transcription start
OsNRX1a_MH63	TATA-box	TATA	386	4	core promoter element around -30 of transcription start
OsNRX1a_MH63	TATA-box	TATATTTATATTT	438	12	core promoter element around -30 of transcription start
OsNRX1a_MH63	TATA-box	taTATAAAtc	440	9	core promoter element around -30 of transcription start
OsNRX1a_MH63	TATA-box	TATAAAT	441	7	core promoter element around -30 of transcription start
OsNRX1a_MH63	TATA-box	TATAAA	442	6	core promoter element around -30 of transcription start
OsNRX1a_MH63	TATA-box	TATATAA	443	7	core promoter element around -30 of transcription start
OsNRX1a_MH63	TATA-box	TATATA	444	6	core promoter element around -30 of transcription start
OsNRX1a_MH63	TATA-box	ATATAT	445	6	core promoter element around -30 of transcription start
OsNRX1a_MH63	TATA-box	TATATA	446	6	core promoter element around -30 of transcription start
OsNRX1a_MH63	TATA-box	TATA	448	4	core promoter element around -30 of transcription start
OsNRX1a_MH63	TATA-box	TATA	490	4	core promoter element around -30 of transcription start
OsNRX1a_MH63	TATA-box	TATA	525	4	core promoter element around -30 of transcription start
OsNRX1a_MH63	TATA-box	TATAA	549	5	core promoter element around -30 of transcription start
OsNRX1a_MH63	TATA-box	TATA	550	4	core promoter element around -30 of transcription start
OsNRX1a_MH63	TATA-box	TATA	613	4	core promoter element around -30 of transcription start
OsNRX1a_MH63	TATA-box	TATACA	833	6	core promoter element around -30 of transcription start
OsNRX1a_MH63	TATA-box	TATA	835	4	core promoter element around -30 of transcription start
OsNRX1a_MH63	TATA-box	ATATAA	893	6	core promoter element around -30 of transcription start
OsNRX1a_MH63	TATA-box	TATA	894	4	core promoter element around -30 of transcription start
OsNRX1a_MH63	TATA-box	TATAAAA	961	7	core promoter element around -30 of transcription start
OsNRX1a_MH63	TATA-box	TATAAA	962	6	core promoter element around -30 of transcription start
OsNRX1a_MH63	TATA-box	TATAA	963	5	core promoter element around -30 of transcription start
OsNRX1a_MH63	TATA-box	TATA	964	4	core promoter element around -30 of transcription start
OsNRX1a_MH63	TATA-box	ATATAA	981	6	core promoter element around -30 of transcription start
OsNRX1a_MH63	TATA-box	TATA	982	4	core promoter element around -30 of transcription start
OsNRX1a_MH63	TATA-box	TATTTAAA	1034	8	core promoter element around -30 of transcription start
OsNRX1a_MH63	TATA-box	ATTATA	1523	6	core promoter element around -30 of transcription start
OsNRX1a_MH63	TATA-box	TATATAA	1524	7	core promoter element around -30 of transcription start
OsNRX1a_MH63	TATA-box	TATATA	1525	6	core promoter element around -30 of transcription start
OsNRX1a_MH63	TATA-box	TATA	1527	4	core promoter element around -30 of transcription start
OsNRX1a_MH63	TATA-box	TATATA	1539	6	core promoter element around -30 of transcription start
OsNRX1a_MH63	TATA-box	TATA	1541	4	core promoter element around -30 of transcription start
OsNRX1a_MH63	TATA-box	TATA	1737	4	core promoter element around -30 of transcription start
OsNRX1a_MH63	TATA-box	TATAAA	1749	6	core promoter element around -30 of transcription start
OsNRX1a_MH63	TATA-box	TATAA	1750	5	core promoter element around -30 of transcription start
OsNRX1a_MH63	TATA-box	TATA	1751	4	core promoter element around -30 of transcription start
OsNRX1a_MH63	TATA-box	TATA	1885	4	core promoter element around -30 of transcription start
OsNRX1a_MH63	TATA-box	TATA	1988	4	core promoter element around -30 of transcription start
OsNRX1a_MH63	TGA-element	AACGAC	135	6	auxin-responsive element
OsNRX1a_MH63	TGA-element	AACGAC	239	6	auxin-responsive element
OsNRX1a_MH63	LTR	CCGAAA	360	6	cis-acting element involved in low-temperature responsiveness
OsNRX1a_MH63	ARE	AAACCA	505	6	cis-acting regulatory element essential for the anaerobic induction
OsNRX1a_MH63	ARE	AAACCA	1031	6	cis-acting regulatory element essential for the anaerobic induction
OsNRX1a_MH63	CAT-box	GCCACT	1347	6	cis-acting regulatory element related to meristem expression
OsNRX1a_MH63	GT1-motif	GGTTAA	703	6	light responsive element
OsNRX1a_MH63	GT1-motif	GGTTAA	872	6	light responsive element
OsNRX1b_MH63	TCA-element	CCATCTTTTT	197	9	cis-acting element involved in salicylic acid responsiveness
OsNRX1b_MH63	CAAT-box	CCAAT	203	5	common cis-acting element in promoter and enhancer regions
OsNRX1b_MH63	CAAT-box	CCAAT	374	5	common cis-acting element in promoter and enhancer regions
OsNRX1b_MH63	CAAT-box	CAAAT	377	5	common cis-acting element in promoter and enhancer regions
OsNRX1b_MH63	CAAT-box	CAAAT	404	5	common cis-acting element in promoter and enhancer regions
OsNRX1b_MH63	CAAT-box	CAAAT	616	5	common cis-acting element in promoter and enhancer regions
OsNRX1b_MH63	CAAT-box	CCAAT	973	5	common cis-acting element in promoter and enhancer regions
OsNRX1b_MH63	CAAT-box	CAAAT	1036	5	common cis-acting element in promoter and enhancer regions
OsNRX1b_MH63	CAAT-box	CAAAT	1064	5	common cis-acting element in promoter and enhancer regions
OsNRX1b_MH63	CAAT-box	CCAAT	1182	5	common cis-acting element in promoter and enhancer regions
OsNRX1b_MH63	CAAT-box	CAAAT	1692	5	common cis-acting element in promoter and enhancer regions
OsNRX1b_MH63	CAAT-box	CAAAT	1732	5	common cis-acting element in promoter and enhancer regions
OsNRX1b_MH63	CAAT-box	TGCCAAC	1736	7	common cis-acting element in promoter and enhancer regions
OsNRX1b_MH63	GATA-motif	AAGATAAGATT	520	10	part of a light responsive element
OsNRX1b_MH63	Box 4	ATTAAT	569	6	part of a conserved DNA module involved in light responsiveness
OsNRX1b_MH63	Box 4	ATTAAT	1274	6	part of a conserved DNA module involved in light responsiveness
OsNRX1b_MH63	Box 4	ATTAAT	1465	6	part of a conserved DNA module involved in light responsiveness
OsNRX1b_MH63	MBS	CAACTG	742	6	MYB binding site involved in drought-inducibility
OsNRX1b_MH63	MBS	CAACTG	1739	6	MYB binding site involved in drought-inducibility
OsNRX1b_MH63	G-Box	CACGTT	1349	6	cis-acting regulatory element involved in light responsiveness
OsNRX1b_MH63	G-Box	CACGTT	1584	6	cis-acting regulatory element involved in light responsiveness
OsNRX1b_MH63	TATA-box	TATATA	52	6	core promoter element around -30 of transcription start
OsNRX1b_MH63	TATA-box	ATATAA	53	6	core promoter element around -30 of transcription start
OsNRX1b_MH63	TATA-box	TATA	54	4	core promoter element around -30 of transcription start
OsNRX1b_MH63	TATA-box	ATATAT	61	6	core promoter element around -30 of transcription start
OsNRX1b_MH63	TATA-box	TATATA	62	6	core promoter element around -30 of transcription start
OsNRX1b_MH63	TATA-box	ATATAT	63	6	core promoter element around -30 of transcription start
OsNRX1b_MH63	TATA-box	TATATA	64	6	core promoter element around -30 of transcription start
OsNRX1b_MH63	TATA-box	ATATAA	65	6	core promoter element around -30 of transcription start
OsNRX1b_MH63	TATA-box	TATA	66	4	core promoter element around -30 of transcription start
OsNRX1b_MH63	TATA-box	ATATAT	73	6	core promoter element around -30 of transcription start
OsNRX1b_MH63	TATA-box	TATATA	74	6	core promoter element around -30 of transcription start
OsNRX1b_MH63	TATA-box	ATATAT	75	6	core promoter element around -30 of transcription start
OsNRX1b_MH63	TATA-box	TATATA	76	6	core promoter element around -30 of transcription start
OsNRX1b_MH63	TATA-box	ATATAT	77	6	core promoter element around -30 of transcription start
OsNRX1b_MH63	TATA-box	TATATA	78	6	core promoter element around -30 of transcription start
OsNRX1b_MH63	TATA-box	ATATAT	79	6	core promoter element around -30 of transcription start
OsNRX1b_MH63	TATA-box	TATATA	80	6	core promoter element around -30 of transcription start
OsNRX1b_MH63	TATA-box	ATATAT	81	6	core promoter element around -30 of transcription start
OsNRX1b_MH63	TATA-box	TATATA	82	6	core promoter element around -30 of transcription start
OsNRX1b_MH63	TATA-box	ATATAT	83	6	core promoter element around -30 of transcription start
OsNRX1b_MH63	TATA-box	TATATA	84	6	core promoter element around -30 of transcription start
OsNRX1b_MH63	TATA-box	ATATAT	85	6	core promoter element around -30 of transcription start
OsNRX1b_MH63	TATA-box	TATATA	86	6	core promoter element around -30 of transcription start
OsNRX1b_MH63	TATA-box	ATATAT	87	6	core promoter element around -30 of transcription start
OsNRX1b_MH63	TATA-box	TATATA	88	6	core promoter element around -30 of transcription start
OsNRX1b_MH63	TATA-box	ATATAT	89	6	core promoter element around -30 of transcription start
OsNRX1b_MH63	TATA-box	TATATA	90	6	core promoter element around -30 of transcription start
OsNRX1b_MH63	TATA-box	ATATAT	91	6	core promoter element around -30 of transcription start
OsNRX1b_MH63	TATA-box	TATATA	92	6	core promoter element around -30 of transcription start
OsNRX1b_MH63	TATA-box	ATATAT	93	6	core promoter element around -30 of transcription start
OsNRX1b_MH63	TATA-box	TATATA	94	6	core promoter element around -30 of transcription start
OsNRX1b_MH63	TATA-box	ATATAT	95	6	core promoter element around -30 of transcription start
OsNRX1b_MH63	TATA-box	TATATA	96	6	core promoter element around -30 of transcription start
OsNRX1b_MH63	TATA-box	ATATAT	97	6	core promoter element around -30 of transcription start
OsNRX1b_MH63	TATA-box	TATATA	98	6	core promoter element around -30 of transcription start
OsNRX1b_MH63	TATA-box	ATATAT	99	6	core promoter element around -30 of transcription start
OsNRX1b_MH63	TATA-box	TATATA	100	6	core promoter element around -30 of transcription start
OsNRX1b_MH63	TATA-box	ATATAT	101	6	core promoter element around -30 of transcription start
OsNRX1b_MH63	TATA-box	TATATA	102	6	core promoter element around -30 of transcription start
OsNRX1b_MH63	TATA-box	ATATAT	103	6	core promoter element around -30 of transcription start
OsNRX1b_MH63	TATA-box	TATATA	104	6	core promoter element around -30 of transcription start
OsNRX1b_MH63	TATA-box	ATATAT	105	6	core promoter element around -30 of transcription start
OsNRX1b_MH63	TATA-box	TATATA	106	6	core promoter element around -30 of transcription start
OsNRX1b_MH63	TATA-box	ATATAT	107	6	core promoter element around -30 of transcription start
OsNRX1b_MH63	TATA-box	TATATA	108	6	core promoter element around -30 of transcription start
OsNRX1b_MH63	TATA-box	ATATAT	109	6	core promoter element around -30 of transcription start
OsNRX1b_MH63	TATA-box	TATATA	110	6	core promoter element around -30 of transcription start
OsNRX1b_MH63	TATA-box	ATATAT	111	6	core promoter element around -30 of transcription start
OsNRX1b_MH63	TATA-box	TATATA	112	6	core promoter element around -30 of transcription start
OsNRX1b_MH63	TATA-box	ATATAT	113	6	core promoter element around -30 of transcription start
OsNRX1b_MH63	TATA-box	TATATA	114	6	core promoter element around -30 of transcription start
OsNRX1b_MH63	TATA-box	ATATAT	115	6	core promoter element around -30 of transcription start
OsNRX1b_MH63	TATA-box	TATATA	116	6	core promoter element around -30 of transcription start
OsNRX1b_MH63	TATA-box	ATATAT	117	6	core promoter element around -30 of transcription start
OsNRX1b_MH63	TATA-box	TATATA	118	6	core promoter element around -30 of transcription start
OsNRX1b_MH63	TATA-box	ATATAT	119	6	core promoter element around -30 of transcription start
OsNRX1b_MH63	TATA-box	TATATA	120	6	core promoter element around -30 of transcription start
OsNRX1b_MH63	TATA-box	ATATAT	121	6	core promoter element around -30 of transcription start
OsNRX1b_MH63	TATA-box	TATATA	122	6	core promoter element around -30 of transcription start
OsNRX1b_MH63	TATA-box	ATATAT	123	6	core promoter element around -30 of transcription start
OsNRX1b_MH63	TATA-box	TATATA	124	6	core promoter element around -30 of transcription start
OsNRX1b_MH63	TATA-box	ATATAT	125	6	core promoter element around -30 of transcription start
OsNRX1b_MH63	TATA-box	TATATA	126	6	core promoter element around -30 of transcription start
OsNRX1b_MH63	TATA-box	ATATAT	127	6	core promoter element around -30 of transcription start
OsNRX1b_MH63	TATA-box	TATA	128	4	core promoter element around -30 of transcription start
OsNRX1b_MH63	TATA-box	TATA	151	4	core promoter element around -30 of transcription start
OsNRX1b_MH63	TATA-box	TATA	183	4	core promoter element around -30 of transcription start
OsNRX1b_MH63	TATA-box	TATA	224	4	core promoter element around -30 of transcription start
OsNRX1b_MH63	TATA-box	TATAAAT	267	7	core promoter element around -30 of transcription start
OsNRX1b_MH63	TATA-box	TATAAA	268	6	core promoter element around -30 of transcription start
OsNRX1b_MH63	TATA-box	TATAA	269	5	core promoter element around -30 of transcription start
OsNRX1b_MH63	TATA-box	TATA	270	4	core promoter element around -30 of transcription start
OsNRX1b_MH63	TATA-box	TATA	286	4	core promoter element around -30 of transcription start
OsNRX1b_MH63	TATA-box	ATATAT	303	6	core promoter element around -30 of transcription start
OsNRX1b_MH63	TATA-box	TATATA	304	6	core promoter element around -30 of transcription start
OsNRX1b_MH63	TATA-box	TATA	306	4	core promoter element around -30 of transcription start
OsNRX1b_MH63	TATA-box	TATAAA	429	6	core promoter element around -30 of transcription start
OsNRX1b_MH63	TATA-box	TATAA	430	5	core promoter element around -30 of transcription start
OsNRX1b_MH63	TATA-box	TATA	431	4	core promoter element around -30 of transcription start
OsNRX1b_MH63	TATA-box	TATAAA	437	6	core promoter element around -30 of transcription start
OsNRX1b_MH63	TATA-box	TATATAA	438	7	core promoter element around -30 of transcription start
OsNRX1b_MH63	TATA-box	TATATA	439	6	core promoter element around -30 of transcription start
OsNRX1b_MH63	TATA-box	TATA	441	4	core promoter element around -30 of transcription start
OsNRX1b_MH63	TATA-box	TATAA	495	5	core promoter element around -30 of transcription start
OsNRX1b_MH63	TATA-box	TATA	496	4	core promoter element around -30 of transcription start
OsNRX1b_MH63	TATA-box	TATA	625	4	core promoter element around -30 of transcription start
OsNRX1b_MH63	TATA-box	TACAAAA	635	7	core promoter element around -30 of transcription start
OsNRX1b_MH63	TATA-box	TATA	990	4	core promoter element around -30 of transcription start
OsNRX1b_MH63	TATA-box	TATATA	1059	6	core promoter element around -30 of transcription start
OsNRX1b_MH63	TATA-box	ATATAT	1060	6	core promoter element around -30 of transcription start
OsNRX1b_MH63	TATA-box	TATA	1061	4	core promoter element around -30 of transcription start
OsNRX1b_MH63	TATA-box	TATA	1081	4	core promoter element around -30 of transcription start
OsNRX1b_MH63	TATA-box	TATAAA	1086	6	core promoter element around -30 of transcription start
OsNRX1b_MH63	TATA-box	TATAA	1087	5	core promoter element around -30 of transcription start
OsNRX1b_MH63	TATA-box	TATA	1088	4	core promoter element around -30 of transcription start
OsNRX1b_MH63	TATA-box	TATA	1302	4	core promoter element around -30 of transcription start
OsNRX1b_MH63	TATA-box	ATATAT	1533	6	core promoter element around -30 of transcription start
OsNRX1b_MH63	TATA-box	TATATA	1534	6	core promoter element around -30 of transcription start
OsNRX1b_MH63	TATA-box	TATA	1536	4	core promoter element around -30 of transcription start
OsNRX1b_MH63	TATA-box	TATACA	1567	6	core promoter element around -30 of transcription start
OsNRX1b_MH63	TATA-box	TATA	1569	4	core promoter element around -30 of transcription start
OsNRX1b_MH63	TATA-box	TATA	1707	4	core promoter element around -30 of transcription start
OsNRX1b_MH63	TATA-box	ccTATAAAaa	1894	9	core promoter element around -30 of transcription start
OsNRX1b_MH63	TATA-box	TATATA	1896	6	core promoter element around -30 of transcription start
OsNRX1b_MH63	TATA-box	ATATAA	1897	6	core promoter element around -30 of transcription start
OsNRX1b_MH63	TATA-box	TATA	1898	4	core promoter element around -30 of transcription start
OsNRX1b_MH63	chs-CMA2c	ATATACGTGAAGG	127	12	part of a light responsive element
OsNRX1b_MH63	ABRE	ACGTG	1350	5	cis-acting element involved in the abscisic acid responsiveness
OsNRX1b_MH63	ABRE	ACGTG	1585	5	cis-acting element involved in the abscisic acid responsiveness
OsNRX1b_MH63	Sp1	GGGCGG	1815	6	light responsive element
OsNRX3_MH63	TCA-element	TCAGAAGAGG	1005	10	cis-acting element involved in salicylic acid responsiveness
OsNRX3_MH63	TGACG-motif	TGACG	108	5	cis-acting regulatory element involved in the MeJA-responsiveness
OsNRX3_MH63	TGACG-motif	TGACG	1776	5	cis-acting regulatory element involved in the MeJA-responsiveness
OsNRX3_MH63	CAAT-box	CAAAT	340	5	common cis-acting element in promoter and enhancer regions
OsNRX3_MH63	CAAT-box	CAAAT	387	5	common cis-acting element in promoter and enhancer regions
OsNRX3_MH63	CAAT-box	AGCTCAATTTCA	583	11	common cis-acting element in promoter and enhancer regions
OsNRX3_MH63	CAAT-box	CAAAT	594	5	common cis-acting element in promoter and enhancer regions
OsNRX3_MH63	CAAT-box	CAAAT	629	5	common cis-acting element in promoter and enhancer regions
OsNRX3_MH63	CAAT-box	CAAAT	648	5	common cis-acting element in promoter and enhancer regions
OsNRX3_MH63	CAAT-box	CCAAT	858	5	common cis-acting element in promoter and enhancer regions
OsNRX3_MH63	CAAT-box	CCAAT	948	5	common cis-acting element in promoter and enhancer regions
OsNRX3_MH63	CAAT-box	TGCCAAC	1044	7	common cis-acting element in promoter and enhancer regions
OsNRX3_MH63	CAAT-box	CCAAT	1454	5	common cis-acting element in promoter and enhancer regions
OsNRX3_MH63	CAAT-box	CAAAT	1515	5	common cis-acting element in promoter and enhancer regions
OsNRX3_MH63	CAAT-box	CCAAT	1609	5	common cis-acting element in promoter and enhancer regions
OsNRX3_MH63	CAAT-box	CCAAT	1974	5	common cis-acting element in promoter and enhancer regions
OsNRX3_MH63	CAAT-box	CAAAT	1977	5	common cis-acting element in promoter and enhancer regions
OsNRX3_MH63	LAMP-element	CTTTATCA	136	8	part of a light responsive element
OsNRX3_MH63	LAMP-element	CCTTATCCA	1900	9	part of a light responsive element
OsNRX3_MH63	RY-element	CATGCATG	994	8	cis-acting regulatory element involved in seed-specific regulation
OsNRX3_MH63	CGTCA-motif	CGTCA	108	5	cis-acting regulatory element involved in the MeJA-responsiveness
OsNRX3_MH63	CGTCA-motif	CGTCA	1776	5	cis-acting regulatory element involved in the MeJA-responsiveness
OsNRX3_MH63	GATA-motif	AAGGATAAGG	1894	9	part of a light responsive element
OsNRX3_MH63	G-box	CACGTG	1214	6	cis-acting regulatory element involved in light responsiveness
OsNRX3_MH63	G-box	CACGAC	1480	6	cis-acting regulatory element involved in light responsiveness
OsNRX3_MH63	P-box	CCTTTTG	287	7	gibberellin-responsive element
OsNRX3_MH63	P-box	CAACAAACCCCTT	980	12	gibberellin-responsive element and part of a light responsive element
OsNRX3_MH63	Box 4	ATTAAT	120	6	part of a conserved DNA module involved in light responsiveness
OsNRX3_MH63	MBS	CAACTG	195	6	MYB binding site involved in drought-inducibility
OsNRX3_MH63	MBS	CAACTG	1930	6	MYB binding site involved in drought-inducibility
OsNRX3_MH63	TCT-motif	TCTTAC	328	6	part of a light responsive element
OsNRX3_MH63	I-box	AGATAAGG	1744	8	part of a light responsive element
OsNRX3_MH63	I-box	gGATAAGGTG	1868	9	part of a light responsive element
OsNRX3_MH63	GCN4_motif	TGAGTCA	694	7	cis-regulatory element involved in endosperm expression
OsNRX3_MH63	G-Box	CACGTG	1214	6	cis-acting regulatory element involved in light responsiveness
OsNRX3_MH63	ABRE	CACGTG	1214	6	cis-acting element involved in the abscisic acid responsiveness
OsNRX3_MH63	ABRE	ACGTG	1215	5	cis-acting element involved in the abscisic acid responsiveness
OsNRX3_MH63	ABRE	TACGGTC	1487	7	cis-acting element involved in the abscisic acid responsiveness
OsNRX3_MH63	O2-site	GATGATGTGG	1096	9	cis-acting regulatory element involved in zein metabolism regulation
OsNRX3_MH63	O2-site	GATGATGTGG	1619	9	cis-acting regulatory element involved in zein metabolism regulation
OsNRX3_MH63	O2-site	GATGATGTGG	1817	10	cis-acting regulatory element involved in zein metabolism regulation
OsNRX3_MH63	TATA-box	ATATAT	11	6	core promoter element around -30 of transcription start
OsNRX3_MH63	TATA-box	TATA	12	4	core promoter element around -30 of transcription start
OsNRX3_MH63	TATA-box	ATTATA	62	6	core promoter element around -30 of transcription start
OsNRX3_MH63	TATA-box	TATATAA	63	7	core promoter element around -30 of transcription start
OsNRX3_MH63	TATA-box	TATATA	64	6	core promoter element around -30 of transcription start
OsNRX3_MH63	TATA-box	ATATAT	65	6	core promoter element around -30 of transcription start
OsNRX3_MH63	TATA-box	TATA	66	4	core promoter element around -30 of transcription start
OsNRX3_MH63	TATA-box	TATA	75	4	core promoter element around -30 of transcription start
OsNRX3_MH63	TATA-box	ATATAA	164	6	core promoter element around -30 of transcription start
OsNRX3_MH63	TATA-box	TATA	165	4	core promoter element around -30 of transcription start
OsNRX3_MH63	TATA-box	TATA	241	4	core promoter element around -30 of transcription start
OsNRX3_MH63	TATA-box	TATA	424	4	core promoter element around -30 of transcription start
OsNRX3_MH63	TATA-box	TATA	544	4	core promoter element around -30 of transcription start
OsNRX3_MH63	TATA-box	ATATAT	556	6	core promoter element around -30 of transcription start
OsNRX3_MH63	TATA-box	TATA	557	4	core promoter element around -30 of transcription start
OsNRX3_MH63	TATA-box	ATATAT	1727	6	core promoter element around -30 of transcription start
OsNRX3_MH63	TATA-box	TATA	1728	4	core promoter element around -30 of transcription start
OsNRX3_MH63	ARE	AAACCA	465	6	cis-acting regulatory element essential for the anaerobic induction
OsNRX3_MH63	circadian	CAAAGATATC	1733	9	cis-acting regulatory element involved in circadian control
OsNRX2_Nip	CCAAT-box	CAACGG	1570	6	MYBHv1 binding site
OsNRX2_Nip	LTR	CCGAAA	1770	6	cis-acting element involved in low-temperature responsiveness
OsNRX2_Nip	CAAT-box	CAAAT	37	5	common cis-acting element in promoter and enhancer regions
OsNRX2_Nip	CAAT-box	CAAAT	112	5	common cis-acting element in promoter and enhancer regions
OsNRX2_Nip	CAAT-box	CCAAT	220	5	common cis-acting element in promoter and enhancer regions
OsNRX2_Nip	CAAT-box	CCAAT	227	5	common cis-acting element in promoter and enhancer regions
OsNRX2_Nip	CAAT-box	CAAAT	399	5	common cis-acting element in promoter and enhancer regions
OsNRX2_Nip	CAAT-box	CCAAT	1102	5	common cis-acting element in promoter and enhancer regions
OsNRX2_Nip	CAAT-box	CCAAT	1330	5	common cis-acting element in promoter and enhancer regions
OsNRX2_Nip	A-box	CCGTCC	1745	6	cis-acting regulatory element
OsNRX2_Nip	A-box	CCGTCC	1749	6	cis-acting regulatory element
OsNRX2_Nip	A-box	CCGTCC	1753	6	cis-acting regulatory element
OsNRX2_Nip	TCA-element	CCATCTTTTT	164	9	cis-acting element involved in salicylic acid responsiveness
OsNRX2_Nip	GATA-motif	GATAGGG	972	7	part of a light responsive element
OsNRX2_Nip	G-box	CAGACGTGGCA	205	10	cis-acting regulatory element involved in light responsiveness
OsNRX2_Nip	G-box	TACGTG	677	6	cis-acting regulatory element involved in light responsiveness
OsNRX2_Nip	G-box	CACGTG	832	6	cis-acting regulatory element involved in light responsiveness
OsNRX2_Nip	G-box	CACGTC	895	6	cis-acting regulatory element involved in light responsiveness
OsNRX2_Nip	G-box	CACGTC	1221	6	cis-acting regulatory element involved in light responsiveness
OsNRX2_Nip	G-box	TACGTG	1593	6	cis-acting regulatory element involved in light responsiveness
OsNRX2_Nip	G-box	CACGTC	1621	6	cis-acting regulatory element involved in light responsiveness
OsNRX2_Nip	G-box	CACGTC	1777	6	cis-acting regulatory element involved in light responsiveness
OsNRX2_Nip	TC-rich repeats	ATTCTCTAAC	1255	9	cis-acting element involved in defense and stress responsiveness
OsNRX2_Nip	TCCC-motif	TCTCCCT	1040	7	part of a light responsive element
OsNRX2_Nip	motif I	gGTACGTGGCG	1590	10	cis-acting regulatory element root specific
OsNRX2_Nip	GT1-motif	GGTTAAT	1250	7	light responsive element
OsNRX2_Nip	G-Box	CACGTT	57	6	cis-acting regulatory element involved in light responsiveness
OsNRX2_Nip	G-Box	CACGTG	832	6	cis-acting regulatory element involved in light responsiveness
OsNRX2_Nip	G-Box	CACGTT	1479	6	cis-acting regulatory element involved in light responsiveness
OsNRX2_Nip	Sp1	GGGCGG	324	6	light responsive element
OsNRX2_Nip	Sp1	GGGCGG	1950	6	light responsive element
OsNRX2_Nip	TGA-element	AACGAC	1283	6	auxin-responsive element
OsNRX2_Nip	ABRE	ACGTG	57	5	cis-acting element involved in the abscisic acid responsiveness
OsNRX2_Nip	ABRE	GACACGTACGT	674	10	cis-acting element involved in the abscisic acid responsiveness
OsNRX2_Nip	ABRE	CGCACGTGTC	675	9	cis-acting element involved in the abscisic acid responsiveness
OsNRX2_Nip	ABRE	TACGTGTC	677	8	cis-acting element involved in the abscisic acid responsiveness
OsNRX2_Nip	ABRE	ACGTG	678	5	cis-acting element involved in the abscisic acid responsiveness
OsNRX2_Nip	ABRE	AACCCGG	731	7	cis-acting element involved in the abscisic acid responsiveness
OsNRX2_Nip	ABRE	CACGTG	832	6	cis-acting element involved in the abscisic acid responsiveness
OsNRX2_Nip	ABRE	ACGTG	833	5	cis-acting element involved in the abscisic acid responsiveness
OsNRX2_Nip	ABRE	ACGTG	895	5	cis-acting element involved in the abscisic acid responsiveness
OsNRX2_Nip	ABRE	CGCACGTGTC	958	9	cis-acting element involved in the abscisic acid responsiveness
OsNRX2_Nip	ABRE	GCAACGTGTC	1219	9	cis-acting element involved in the abscisic acid responsiveness
OsNRX2_Nip	ABRE	ACGTG	1222	5	cis-acting element involved in the abscisic acid responsiveness
OsNRX2_Nip	ABRE	GCAACGTGTC	1477	9	cis-acting element involved in the abscisic acid responsiveness
OsNRX2_Nip	ABRE	ACGTG	1479	5	cis-acting element involved in the abscisic acid responsiveness
OsNRX2_Nip	ABRE	ACGTG	1593	5	cis-acting element involved in the abscisic acid responsiveness
OsNRX2_Nip	ABRE	GCCGCGTGGC	1606	9	cis-acting element involved in the abscisic acid responsiveness
OsNRX2_Nip	ABRE	ACGTG	1622	5	cis-acting element involved in the abscisic acid responsiveness
OsNRX2_Nip	ABRE	ACGTG	1778	5	cis-acting element involved in the abscisic acid responsiveness
OsNRX2_Nip	TATA-box	TATACA	255	6	core promoter element around -30 of transcription start
OsNRX2_Nip	TATA-box	TATA	257	4	core promoter element around -30 of transcription start
OsNRX2_Nip	TATA-box	TACAAAA	789	7	core promoter element around -30 of transcription start
OsNRX2_Nip	TATA-box	TATAA	1051	5	core promoter element around -30 of transcription start
OsNRX2_Nip	TATA-box	TATA	1052	4	core promoter element around -30 of transcription start
OsNRX2_Nip	CAT-box	GCCACT	411	6	cis-acting regulatory element related to meristem expression
OsNRX2_Nip	GC-motif	CCCCCG	1531	6	enhancer-like element involved in anoxic specific inducibility
OsNRX2_Nip	GC-motif	CCCCCG	1704	6	enhancer-like element involved in anoxic specific inducibility
OsNRX2_Nip	GC-motif	CGGCGCCCT	1728	9	?
OsNRX2_Nip	TGACG-motif	TGACG	632	5	cis-acting regulatory element involved in the MeJA-responsiveness
OsNRX2_Nip	TGACG-motif	TGACG	740	5	cis-acting regulatory element involved in the MeJA-responsiveness
OsNRX2_Nip	TGACG-motif	TGACG	1406	5	cis-acting regulatory element involved in the MeJA-responsiveness
OsNRX2_Nip	TGACG-motif	TGACG	1454	5	cis-acting regulatory element involved in the MeJA-responsiveness
OsNRX2_Nip	TGACG-motif	TGACG	1759	5	cis-acting regulatory element involved in the MeJA-responsiveness
OsNRX2_Nip	TGACG-motif	TGACG	1776	5	cis-acting regulatory element involved in the MeJA-responsiveness
OsNRX2_Nip	ACE	GACACGTATG	675	9	cis-acting element involved in light responsiveness
OsNRX2_Nip	ACE	CTAACGTATT	1231	9	cis-acting element involved in light responsiveness
OsNRX2_Nip	CGTCA-motif	CGTCA	632	5	cis-acting regulatory element involved in the MeJA-responsiveness
OsNRX2_Nip	CGTCA-motif	CGTCA	740	5	cis-acting regulatory element involved in the MeJA-responsiveness
OsNRX2_Nip	CGTCA-motif	CGTCA	1406	5	cis-acting regulatory element involved in the MeJA-responsiveness
OsNRX2_Nip	CGTCA-motif	CGTCA	1454	5	cis-acting regulatory element involved in the MeJA-responsiveness
OsNRX2_Nip	CGTCA-motif	CGTCA	1759	5	cis-acting regulatory element involved in the MeJA-responsiveness
OsNRX2_Nip	CGTCA-motif	CGTCA	1776	5	cis-acting regulatory element involved in the MeJA-responsiveness
OsNRX2_Nip	P-box	CCTTTTG	1347	7	gibberellin-responsive element
OsNRX2_Nip	CAG-motif	GAAAGGCAGAC	1664	10	part of a light response element
OsNRX2_Nip	MBS	CAACTG	267	6	MYB binding site involved in drought-inducibility
OsNRX1a_Nip	ABRE	ACGTG	136	5	cis-acting element involved in the abscisic acid responsiveness
OsNRX1a_Nip	ABRE	ACGTG	149	5	cis-acting element involved in the abscisic acid responsiveness
OsNRX1a_Nip	TATA-box	TATA	7	4	core promoter element around -30 of transcription start
OsNRX1a_Nip	TATA-box	TATAA	59	5	core promoter element around -30 of transcription start
OsNRX1a_Nip	TATA-box	TATA	60	4	core promoter element around -30 of transcription start
OsNRX1a_Nip	TATA-box	TATA	101	4	core promoter element around -30 of transcription start
OsNRX1a_Nip	TATA-box	ATTATA	104	6	core promoter element around -30 of transcription start
OsNRX1a_Nip	TATA-box	TATAA	105	5	core promoter element around -30 of transcription start
OsNRX1a_Nip	TATA-box	TATA	106	4	core promoter element around -30 of transcription start
OsNRX1a_Nip	TATA-box	TATA	112	4	core promoter element around -30 of transcription start
OsNRX1a_Nip	TATA-box	TATA	384	4	core promoter element around -30 of transcription start
OsNRX1a_Nip	TATA-box	ATATAA	412	6	core promoter element around -30 of transcription start
OsNRX1a_Nip	TATA-box	TATA	413	4	core promoter element around -30 of transcription start
OsNRX1a_Nip	TATA-box	TATATA	436	6	core promoter element around -30 of transcription start
OsNRX1a_Nip	TATA-box	ATATAA	437	6	core promoter element around -30 of transcription start
OsNRX1a_Nip	TATA-box	TATA	438	4	core promoter element around -30 of transcription start
OsNRX1a_Nip	TATA-box	taTATAAAtc	442	9	core promoter element around -30 of transcription start
OsNRX1a_Nip	TATA-box	TATAAAT	443	7	core promoter element around -30 of transcription start
OsNRX1a_Nip	TATA-box	TATAAA	444	6	core promoter element around -30 of transcription start
OsNRX1a_Nip	TATA-box	TATATAA	445	7	core promoter element around -30 of transcription start
OsNRX1a_Nip	TATA-box	TATATA	446	6	core promoter element around -30 of transcription start
OsNRX1a_Nip	TATA-box	TATA	448	4	core promoter element around -30 of transcription start
OsNRX1a_Nip	TATA-box	TATA	490	4	core promoter element around -30 of transcription start
OsNRX1a_Nip	TATA-box	TATA	525	4	core promoter element around -30 of transcription start
OsNRX1a_Nip	TATA-box	TATAA	549	5	core promoter element around -30 of transcription start
OsNRX1a_Nip	TATA-box	TATA	550	4	core promoter element around -30 of transcription start
OsNRX1a_Nip	TATA-box	TATA	613	4	core promoter element around -30 of transcription start
OsNRX1a_Nip	TATA-box	TATACA	833	6	core promoter element around -30 of transcription start
OsNRX1a_Nip	TATA-box	TATA	835	4	core promoter element around -30 of transcription start
OsNRX1a_Nip	TATA-box	ATATAA	893	6	core promoter element around -30 of transcription start
OsNRX1a_Nip	TATA-box	TATA	894	4	core promoter element around -30 of transcription start
OsNRX1a_Nip	TATA-box	TATAAAA	961	7	core promoter element around -30 of transcription start
OsNRX1a_Nip	TATA-box	TATAAA	962	6	core promoter element around -30 of transcription start
OsNRX1a_Nip	TATA-box	TATAA	963	5	core promoter element around -30 of transcription start
OsNRX1a_Nip	TATA-box	TATA	964	4	core promoter element around -30 of transcription start
OsNRX1a_Nip	TATA-box	ATATAA	981	6	core promoter element around -30 of transcription start
OsNRX1a_Nip	TATA-box	TATA	982	4	core promoter element around -30 of transcription start
OsNRX1a_Nip	TATA-box	TATTTAAA	1034	8	core promoter element around -30 of transcription start
OsNRX1a_Nip	TATA-box	TATAA	1484	5	core promoter element around -30 of transcription start
OsNRX1a_Nip	TATA-box	TATA	1485	4	core promoter element around -30 of transcription start
OsNRX1a_Nip	TATA-box	ATTATA	1523	6	core promoter element around -30 of transcription start
OsNRX1a_Nip	TATA-box	TATATAA	1524	7	core promoter element around -30 of transcription start
OsNRX1a_Nip	TATA-box	TATATA	1525	6	core promoter element around -30 of transcription start
OsNRX1a_Nip	TATA-box	TATA	1527	4	core promoter element around -30 of transcription start
OsNRX1a_Nip	TATA-box	TATA	1539	4	core promoter element around -30 of transcription start
OsNRX1a_Nip	TATA-box	TATA	1644	4	core promoter element around -30 of transcription start
OsNRX1a_Nip	TATA-box	TATA	1737	4	core promoter element around -30 of transcription start
OsNRX1a_Nip	TATA-box	TATA	1885	4	core promoter element around -30 of transcription start
OsNRX1a_Nip	TATA-box	TATA	1988	4	core promoter element around -30 of transcription start
OsNRX1a_Nip	TGA-element	AACGAC	132	6	auxin-responsive element
OsNRX1a_Nip	TGA-element	AACGAC	236	6	auxin-responsive element
OsNRX1a_Nip	LTR	CCGAAA	358	6	cis-acting element involved in low-temperature responsiveness
OsNRX1a_Nip	CAT-box	GCCACT	1347	6	cis-acting regulatory element related to meristem expression
OsNRX1a_Nip	ARE	AAACCA	505	6	cis-acting regulatory element essential for the anaerobic induction
OsNRX1a_Nip	ARE	AAACCA	1031	6	cis-acting regulatory element essential for the anaerobic induction
OsNRX1a_Nip	GT1-motif	GGTTAA	703	6	light responsive element
OsNRX1a_Nip	GT1-motif	GGTTAA	872	6	light responsive element
OsNRX1a_Nip	AT1-motif	AATTATTTTTTATT	1722	13	part of a light responsive module
OsNRX1a_Nip	TC-rich repeats	GTTTTCTTAC	1319	9	cis-acting element involved in defense and stress responsiveness
OsNRX1a_Nip	Box 4	ATTAAT	77	6	part of a conserved DNA module involved in light responsiveness
OsNRX1a_Nip	Box 4	ATTAAT	1429	6	part of a conserved DNA module involved in light responsiveness
OsNRX1a_Nip	Box 4	ATTAAT	1617	6	part of a conserved DNA module involved in light responsiveness
OsNRX1a_Nip	Box 4	ATTAAT	1700	6	part of a conserved DNA module involved in light responsiveness
OsNRX1a_Nip	Box 4	ATTAAT	1719	6	part of a conserved DNA module involved in light responsiveness
OsNRX1a_Nip	TGACG-motif	TGACG	151	5	cis-acting regulatory element involved in the MeJA-responsiveness
OsNRX1a_Nip	TGACG-motif	TGACG	1582	5	cis-acting regulatory element involved in the MeJA-responsiveness
OsNRX1a_Nip	CAAT-box	CCAAT	24	5	common cis-acting element in promoter and enhancer regions
OsNRX1a_Nip	CAAT-box	CAAAT	81	5	common cis-acting element in promoter and enhancer regions
OsNRX1a_Nip	CAAT-box	CAAAT	617	5	common cis-acting element in promoter and enhancer regions
OsNRX1a_Nip	CAAT-box	CAAAT	697	5	common cis-acting element in promoter and enhancer regions
OsNRX1a_Nip	CAAT-box	CCAAT	929	5	common cis-acting element in promoter and enhancer regions
OsNRX1a_Nip	CAAT-box	CAAAT	974	5	common cis-acting element in promoter and enhancer regions
OsNRX1a_Nip	CAAT-box	CAAAT	1054	5	common cis-acting element in promoter and enhancer regions
OsNRX1a_Nip	CAAT-box	CAAAT	1092	5	common cis-acting element in promoter and enhancer regions
OsNRX1a_Nip	CAAT-box	CAAAT	1204	5	common cis-acting element in promoter and enhancer regions
OsNRX1a_Nip	CAAT-box	CAAAT	1230	5	common cis-acting element in promoter and enhancer regions
OsNRX1a_Nip	CAAT-box	CAAAT	1337	5	common cis-acting element in promoter and enhancer regions
OsNRX1a_Nip	CAAT-box	CAAAT	1373	5	common cis-acting element in promoter and enhancer regions
OsNRX1a_Nip	CAAT-box	CAAAT	1384	5	common cis-acting element in promoter and enhancer regions
OsNRX1a_Nip	CAAT-box	CAAAT	1600	5	common cis-acting element in promoter and enhancer regions
OsNRX1a_Nip	CAAT-box	CAAAT	1633	5	common cis-acting element in promoter and enhancer regions
OsNRX1a_Nip	CAAT-box	CAAAT	1660	5	common cis-acting element in promoter and enhancer regions
OsNRX1a_Nip	CAAT-box	CAAAT	1697	5	common cis-acting element in promoter and enhancer regions
OsNRX1a_Nip	CGTCA-motif	CGTCA	151	5	cis-acting regulatory element involved in the MeJA-responsiveness
OsNRX1a_Nip	CGTCA-motif	CGTCA	1582	5	cis-acting regulatory element involved in the MeJA-responsiveness
OsNRX1a_Nip	MRE	AACCTAA	578	7	MYB binding site involved in light responsiveness
OsNRX1a_Nip	G-box	CACGTC	135	6	cis-acting regulatory element involved in light responsiveness
OsNRX1a_Nip	G-box	CACGTC	149	6	cis-acting regulatory element involved in light responsiveness
OsNRX1a_Nip	G-box	CACGAC	924	6	cis-acting regulatory element involved in light responsiveness
OsNRX1a_Nip	G-box	CACGAC	1506	6	cis-acting regulatory element involved in light responsiveness
OsNRX1b_Nip	CAAT-box	CCAAT	166	5	common cis-acting element in promoter and enhancer regions
OsNRX1b_Nip	CAAT-box	CCAAT	337	5	common cis-acting element in promoter and enhancer regions
OsNRX1b_Nip	CAAT-box	CAAAT	340	5	common cis-acting element in promoter and enhancer regions
OsNRX1b_Nip	CAAT-box	CAAAT	367	5	common cis-acting element in promoter and enhancer regions
OsNRX1b_Nip	CAAT-box	CAAAT	579	5	common cis-acting element in promoter and enhancer regions
OsNRX1b_Nip	CAAT-box	CCAAT	744	5	common cis-acting element in promoter and enhancer regions
OsNRX1b_Nip	CAAT-box	CCAAT	809	5	common cis-acting element in promoter and enhancer regions
OsNRX1b_Nip	CAAT-box	CCAAT	973	5	common cis-acting element in promoter and enhancer regions
OsNRX1b_Nip	CAAT-box	CAAAT	1036	5	common cis-acting element in promoter and enhancer regions
OsNRX1b_Nip	CAAT-box	CAAAT	1064	5	common cis-acting element in promoter and enhancer regions
OsNRX1b_Nip	CAAT-box	CCAAT	1182	5	common cis-acting element in promoter and enhancer regions
OsNRX1b_Nip	CAAT-box	CAAAT	1692	5	common cis-acting element in promoter and enhancer regions
OsNRX1b_Nip	CAAT-box	CAAAT	1732	5	common cis-acting element in promoter and enhancer regions
OsNRX1b_Nip	CAAT-box	TGCCAAC	1736	7	common cis-acting element in promoter and enhancer regions
OsNRX1b_Nip	TCA-element	CCATCTTTTT	160	9	cis-acting element involved in salicylic acid responsiveness
OsNRX1b_Nip	GATA-motif	AAGATAAGATT	483	10	part of a light responsive element
OsNRX1b_Nip	Box 4	ATTAAT	532	6	part of a conserved DNA module involved in light responsiveness
OsNRX1b_Nip	Box 4	ATTAAT	751	6	part of a conserved DNA module involved in light responsiveness
OsNRX1b_Nip	Box 4	ATTAAT	1273	6	part of a conserved DNA module involved in light responsiveness
OsNRX1b_Nip	Box 4	ATTAAT	1464	6	part of a conserved DNA module involved in light responsiveness
OsNRX1b_Nip	MBS	CAACTG	704	6	MYB binding site involved in drought-inducibility
OsNRX1b_Nip	MBS	CAACTG	1739	6	MYB binding site involved in drought-inducibility
OsNRX1b_Nip	G-Box	CACGTT	1348	6	cis-acting regulatory element involved in light responsiveness
OsNRX1b_Nip	Sp1	GGGCGG	1815	6	light responsive element
OsNRX1b_Nip	ABRE	ACGTG	1349	5	cis-acting element involved in the abscisic acid responsiveness
OsNRX1b_Nip	TATA-box	ATATAT	42	6	core promoter element around -30 of transcription start
OsNRX1b_Nip	TATA-box	TATATA	43	6	core promoter element around -30 of transcription start
OsNRX1b_Nip	TATA-box	ATATAT	44	6	core promoter element around -30 of transcription start
OsNRX1b_Nip	TATA-box	TATATA	45	6	core promoter element around -30 of transcription start
OsNRX1b_Nip	TATA-box	ATATAT	46	6	core promoter element around -30 of transcription start
OsNRX1b_Nip	TATA-box	TATATA	47	6	core promoter element around -30 of transcription start
OsNRX1b_Nip	TATA-box	ATATAT	48	6	core promoter element around -30 of transcription start
OsNRX1b_Nip	TATA-box	TATATA	49	6	core promoter element around -30 of transcription start
OsNRX1b_Nip	TATA-box	ATATAT	50	6	core promoter element around -30 of transcription start
OsNRX1b_Nip	TATA-box	TATATA	51	6	core promoter element around -30 of transcription start
OsNRX1b_Nip	TATA-box	ATATAT	52	6	core promoter element around -30 of transcription start
OsNRX1b_Nip	TATA-box	TATATA	53	6	core promoter element around -30 of transcription start
OsNRX1b_Nip	TATA-box	ATATAT	54	6	core promoter element around -30 of transcription start
OsNRX1b_Nip	TATA-box	TATATA	55	6	core promoter element around -30 of transcription start
OsNRX1b_Nip	TATA-box	ATATAT	56	6	core promoter element around -30 of transcription start
OsNRX1b_Nip	TATA-box	TATATA	57	6	core promoter element around -30 of transcription start
OsNRX1b_Nip	TATA-box	ATATAT	58	6	core promoter element around -30 of transcription start
OsNRX1b_Nip	TATA-box	TATATA	59	6	core promoter element around -30 of transcription start
OsNRX1b_Nip	TATA-box	ATATAT	60	6	core promoter element around -30 of transcription start
OsNRX1b_Nip	TATA-box	TATATA	61	6	core promoter element around -30 of transcription start
OsNRX1b_Nip	TATA-box	ATATAT	62	6	core promoter element around -30 of transcription start
OsNRX1b_Nip	TATA-box	TATATA	63	6	core promoter element around -30 of transcription start
OsNRX1b_Nip	TATA-box	ATATAT	64	6	core promoter element around -30 of transcription start
OsNRX1b_Nip	TATA-box	TATATA	65	6	core promoter element around -30 of transcription start
OsNRX1b_Nip	TATA-box	ATATAT	66	6	core promoter element around -30 of transcription start
OsNRX1b_Nip	TATA-box	TATATA	67	6	core promoter element around -30 of transcription start
OsNRX1b_Nip	TATA-box	ATATAT	68	6	core promoter element around -30 of transcription start
OsNRX1b_Nip	TATA-box	TATATA	69	6	core promoter element around -30 of transcription start
OsNRX1b_Nip	TATA-box	ATATAT	70	6	core promoter element around -30 of transcription start
OsNRX1b_Nip	TATA-box	TATATA	71	6	core promoter element around -30 of transcription start
OsNRX1b_Nip	TATA-box	ATATAT	72	6	core promoter element around -30 of transcription start
OsNRX1b_Nip	TATA-box	TATATA	73	6	core promoter element around -30 of transcription start
OsNRX1b_Nip	TATA-box	ATATAT	74	6	core promoter element around -30 of transcription start
OsNRX1b_Nip	TATA-box	TATATA	75	6	core promoter element around -30 of transcription start
OsNRX1b_Nip	TATA-box	ATATAT	76	6	core promoter element around -30 of transcription start
OsNRX1b_Nip	TATA-box	TATATA	77	6	core promoter element around -30 of transcription start
OsNRX1b_Nip	TATA-box	ATATAT	78	6	core promoter element around -30 of transcription start
OsNRX1b_Nip	TATA-box	TATATA	79	6	core promoter element around -30 of transcription start
OsNRX1b_Nip	TATA-box	ATATAT	80	6	core promoter element around -30 of transcription start
OsNRX1b_Nip	TATA-box	TATATA	81	6	core promoter element around -30 of transcription start
OsNRX1b_Nip	TATA-box	ATATAT	82	6	core promoter element around -30 of transcription start
OsNRX1b_Nip	TATA-box	TATATA	83	6	core promoter element around -30 of transcription start
OsNRX1b_Nip	TATA-box	ATATAT	84	6	core promoter element around -30 of transcription start
OsNRX1b_Nip	TATA-box	TATATA	85	6	core promoter element around -30 of transcription start
OsNRX1b_Nip	TATA-box	ATATAT	86	6	core promoter element around -30 of transcription start
OsNRX1b_Nip	TATA-box	TATATA	87	6	core promoter element around -30 of transcription start
OsNRX1b_Nip	TATA-box	ATATAT	88	6	core promoter element around -30 of transcription start
OsNRX1b_Nip	TATA-box	TATATA	89	6	core promoter element around -30 of transcription start
OsNRX1b_Nip	TATA-box	ATATAT	90	6	core promoter element around -30 of transcription start
OsNRX1b_Nip	TATA-box	TATATA	91	6	core promoter element around -30 of transcription start
OsNRX1b_Nip	TATA-box	ATATAT	92	6	core promoter element around -30 of transcription start
OsNRX1b_Nip	TATA-box	TATA	93	4	core promoter element around -30 of transcription start
OsNRX1b_Nip	TATA-box	TATA	114	4	core promoter element around -30 of transcription start
OsNRX1b_Nip	TATA-box	TATA	146	4	core promoter element around -30 of transcription start
OsNRX1b_Nip	TATA-box	TATA	187	4	core promoter element around -30 of transcription start
OsNRX1b_Nip	TATA-box	TATAAAT	230	7	core promoter element around -30 of transcription start
OsNRX1b_Nip	TATA-box	TATAAA	231	6	core promoter element around -30 of transcription start
OsNRX1b_Nip	TATA-box	TATAA	232	5	core promoter element around -30 of transcription start
OsNRX1b_Nip	TATA-box	TATA	233	4	core promoter element around -30 of transcription start
OsNRX1b_Nip	TATA-box	TATA	249	4	core promoter element around -30 of transcription start
OsNRX1b_Nip	TATA-box	ATATAT	266	6	core promoter element around -30 of transcription start
OsNRX1b_Nip	TATA-box	TATATA	267	6	core promoter element around -30 of transcription start
OsNRX1b_Nip	TATA-box	TATA	269	4	core promoter element around -30 of transcription start
OsNRX1b_Nip	TATA-box	TATAAA	392	6	core promoter element around -30 of transcription start
OsNRX1b_Nip	TATA-box	TATAA	393	5	core promoter element around -30 of transcription start
OsNRX1b_Nip	TATA-box	TATA	394	4	core promoter element around -30 of transcription start
OsNRX1b_Nip	TATA-box	TATAAA	400	6	core promoter element around -30 of transcription start
OsNRX1b_Nip	TATA-box	TATATAA	401	7	core promoter element around -30 of transcription start
OsNRX1b_Nip	TATA-box	TATATA	402	6	core promoter element around -30 of transcription start
OsNRX1b_Nip	TATA-box	TATA	404	4	core promoter element around -30 of transcription start
OsNRX1b_Nip	TATA-box	TATA	588	4	core promoter element around -30 of transcription start
OsNRX1b_Nip	TATA-box	TATA	990	4	core promoter element around -30 of transcription start
OsNRX1b_Nip	TATA-box	TATATA	1059	6	core promoter element around -30 of transcription start
OsNRX1b_Nip	TATA-box	ATATAT	1060	6	core promoter element around -30 of transcription start
OsNRX1b_Nip	TATA-box	TATA	1061	4	core promoter element around -30 of transcription start
OsNRX1b_Nip	TATA-box	TATA	1081	4	core promoter element around -30 of transcription start
OsNRX1b_Nip	TATA-box	TATAAA	1086	6	core promoter element around -30 of transcription start
OsNRX1b_Nip	TATA-box	TATAA	1087	5	core promoter element around -30 of transcription start
OsNRX1b_Nip	TATA-box	TATA	1088	4	core promoter element around -30 of transcription start
OsNRX1b_Nip	TATA-box	TATA	1301	4	core promoter element around -30 of transcription start
OsNRX1b_Nip	TATA-box	ATATAT	1534	6	core promoter element around -30 of transcription start
OsNRX1b_Nip	TATA-box	TATATA	1535	6	core promoter element around -30 of transcription start
OsNRX1b_Nip	TATA-box	TATA	1537	4	core promoter element around -30 of transcription start
OsNRX1b_Nip	TATA-box	TATACA	1568	6	core promoter element around -30 of transcription start
OsNRX1b_Nip	TATA-box	TATA	1570	4	core promoter element around -30 of transcription start
OsNRX1b_Nip	TATA-box	TATA	1707	4	core promoter element around -30 of transcription start
OsNRX1b_Nip	TATA-box	ccTATAAAaa	1894	9	core promoter element around -30 of transcription start
OsNRX1b_Nip	TATA-box	TATATA	1896	6	core promoter element around -30 of transcription start
OsNRX1b_Nip	TATA-box	ATATAA	1897	6	core promoter element around -30 of transcription start
OsNRX1b_Nip	TATA-box	TATA	1898	4	core promoter element around -30 of transcription start
