# Supplementary material for: Genome-wide identification of the nuclear redox protein gene family revealed its potential role in drought stress tolerance in rice
Source: Front Plant Sci. 2025 Apr 22;16:1562718. doi: 10.3389/fpls.2025.1562718 (PMC12052764; doi:10.3389/fpls.2025.1562718)
Supplement: Supplementary file 1 [file DataSheet1.zip › Table S3.Expression Patterns of the OsNRX Family at Different Developmental Stages.xlsx]

## Sheet: Sheet1
Expression Patterns of the OsNRX Family at Different Developmental Stages
Gene Name	Gene ID	Root -V 12	Root -V 00	Root -Re 12	Root -Re 00	Lemma 1.5-2.0	Lemma 4.0-5.0	Lemma 7.0	Palea 1.5-2.0	Palea 4.0-5.0	Palea 7.0	Embryo 07 DAF	Embryo 10 DAF	Embryo 14 DAF	Embryo 28 DAF	Embryo 42 DAF	Endosperm 07 DAF	Endosperm 10 DAF	Endosperm 14 DAF	Endosperm 28 DAF	Endosperm 42 DAF
OsNRX1a_Nip	Os03g0405500	4.033	4.002	3.75	3.494	-3.133	-0.2229	2.477	-3.553	-0.8104	2.735	-0.3567	-1.686	-1.964	-2.228	-2.35	0.4347	0.648	1.002	-3.401	-4.297
OsNRX1b_Nip	Os03g0405900	3.954	3.852	3.033	2.731	1.153	2.232	3.351	1.077	2.336	3.363	0.2491	-0.2968	-0.7046	-0.3272	-0.671	2.939	2.889	3.122	3.905	3.405
OsNRX2_Nip	Os01g0794400	-3.018	-3.066	-0.4775	-1.076	-5.612	-4.563	0.5777	-5.376	-5.07	0.2905	-2.043	-0.2682	0.04761	-0.4035	-0.4763	-0.8876	-0.2391	0.437	2.395	1.748
