# Supplementary material for: Genome-wide identification of the nuclear redox protein gene family revealed its potential role in drought stress tolerance in rice
Source: Front Plant Sci. 2025 Apr 22;16:1562718. doi: 10.3389/fpls.2025.1562718 (PMC12052764; doi:10.3389/fpls.2025.1562718)
Supplement: Supplementary file 1 [file DataSheet1.zip › Table S4.Expression Patterns of the OsNRX Family Under Drought Stress.xlsx]

## Sheet: OsNRX1a
OsNRX1a relative mRNA expression under drought treatment
Rice variety	0h	3h	6h	12h	24h
Jiangnong Zao 1B	0.908329	0.219755	2.20646	3.39447	1.51784
	0.937343	0.734383	1.83727	3.27894	1.44465
	1.17451	0.286317	2.16633	5.03335	1.21982
TAISEN GLUTINOUS YU 1157	1.00191	0.430283	6.9282	4.26276	4.66391
	1.02994	1.38724	5.0424	1.94281	4.33932
	0.969075	1.91834	10.4756	1.0587	3.54174

## Sheet: OsNRX1b
OsNRX1b relative mRNA expression under drought treatment
Rice variety	0h	3h	6h	12h	24h
Jiangnong Zao 1B	0.873365	3.16761	8.38884	8.75271	4.71933
	1.20078	3.77883	5.29076	11.1115	5.66477
	0.953545	4.76529	8.14647	10.3119	4.56426
TAISEN GLUTINOUS YU 1157	0.865375	7.15621	27.3275	23.2489	19.7509
	1.21921	6.65042	37.7239	21.1927	21.6209
	0.947804	3.7798	35.6088	18.2935	21.2932

## Sheet: OsNRX2
OsNRX2 relative mRNA expression under drought treatment
Rice variety	0h	3h	6h	12h	24h
Jiangnong Zao 1B	0.995809	44.2788	46.8388	28.2807	28.2588
	1.3337	42.6811	57.7237	24.6119	38.3779
	0.752947	38.4598	54.9053	20.3022	27.896
TAISEN GLUTINOUS YU 1157	1.18975	23.6065	18.7022	20.1651	22.8983
	0.791932	28.7505	22.6582	14.5979	29.459
	1.06135	26.1632	19.7743	23.6495	24.4097

## Sheet: OsNRX3
OsNRX3 relative mRNA expression under drought treatment
Rice variety	0h	3h	6h	12h	24h
Jiangnong Zao 1B	1.52604	6.12231	5.77877	4.09057	1.16406
	0.335221	6.25242	3.07589	5.61423	1.66461
	1.95481	5.40668	6.09965	4.02071	1.31255
TAISEN GLUTINOUS YU 1157	0.883781	1.08435	7.09772	2.11538	3.433
	1.10015	1.21243	8.77477	2.36301	3.68598
	1.0285	0.957267	7.3388	2.13364	3.13381
