# Supplementary material for: Genome-wide identification of the nuclear redox protein gene family revealed its potential role in drought stress tolerance in rice
Source: Front Plant Sci. 2025 Apr 22;16:1562718. doi: 10.3389/fpls.2025.1562718 (PMC12052764; doi:10.3389/fpls.2025.1562718)
Supplement: Supplementary file 1 [file DataSheet1.zip › Table S5.Primers used in this study.xlsx]

## Sheet: Sheet1
Primers used in qRT-PCR analysis of OsNRX.
Gene ID	Forward primer sequences (5'-3')	Reverse primer sequences (5'-3')	Length (bp)	melting temperatures(TM)	GC content
OsNRX1a	ATGCCGTGCCAAACTCAATAAGC	GGTGTACCAAGCACACTTTGAACAG	222	62.53(F) 63.23(R)	47.83(F) 48.00(R)
OsNRX1b	AGTAGCATCAAGGCAAGCACAG	GGCATCTTTGCAAAGTAGGCATTG	188	61.20(F) 62.21(R)	50.00(F) 45.83(R)
OsNRX2	GCAAGTTCGCGTCTCAGAC	CAGGTTGCTGTATATGGCGG	188	59.22(F) 58.77(R)	57.89(F) 55.00(R)
OsNRX3	CATATCACTTGACCGCGACG	GCTTCACTGCATCCTCTTCG	191	59.15(F) 58.99(R)	55.00(F) 55.00(R)
OsACT	GTATGCCAGTGGTCGTACCACA	TGGTGAATGAGTAACCACGCTCC	179	62.30(F) 62.73(R)	54.55(F) 52.17(R)
