# Supplementary material for: Genome-wide identification of the nuclear redox protein gene family revealed its potential role in drought stress tolerance in rice
Source: Front Plant Sci. 2025 Apr 22;16:1562718. doi: 10.3389/fpls.2025.1562718 (PMC12052764; doi:10.3389/fpls.2025.1562718)
Supplement: Supplementary file 1 [file DataSheet1.zip › Table S6.Experimental parameters.xlsx]

## Sheet: Sheet1
1.Reverse Transcription Reaction Setup
Total RNA	3 μg
OligodT Primer	2.5 μL
DEPC	up to12.5 μL
70℃，5min
RT Buffer	4 μL
dNTPS	2 μL
RT Enzyme	1 μL
RI Enzyme	0.5 μL
Total Volume	20 μL
42℃，60 min；70℃，10 min
70℃，10 min
2.RT-qPCR Reaction Setup
Component	Volume
SYBR Green I mix (2×)	5 μL
Primer-F (10 μM)	0.2 μL
Primer-R (10 μM)	0.2 μL
cDNA	0.2 μL
Sterile distilled water	up to 10 μL
3. Amplification Program
Cycle	Step	Temperature	Time	Description
1	1	94℃	30 s	Initial denaturation
40	1	94℃	5 s	Denaturation
	2	60℃	15 s	Annealing
	3	72℃	10 s	Extension
4. Melting Program
Cycle	Temperature	Time
1	95℃	15 s
	60℃	10 s
	95℃	1 s
