# Supplementary material for: Genome-wide identification of the nuclear redox protein gene family revealed its potential role in drought stress tolerance in rice
Source: Front Plant Sci. 2025 Apr 22;16:1562718. doi: 10.3389/fpls.2025.1562718 (PMC12052764; doi:10.3389/fpls.2025.1562718)
Supplement: Supplementary file 1 [file DataSheet1.zip › Table S7.SNPs in the NRX gene family among different rice varieties.xlsx]

## Sheet: Sheet1
Gene	NRX2					NRX1a
Postion	chr01_33642703	chr01_33642919	chr01_33643351	chr01_33643503	chr01_33650456	chr03_16592238
Allele	A/T	A/T	C/G	A/G	A/G	A/G
Nipponbare	A	A	C	A	A	G
Minghui63	A	A	C	A	A	G
9311	T	A	C	A	A	A
Jiangnong Zao 1B	A	T	G	G	G	A
TAISEN GLUTINOUS YU 1157	A	A	C	A	A	G
